# Supplementary material for: CircRNA_01754 Regulates Milk Fat Production Through the Hippo Signaling Pathway
Source: Animals (Basel). 2025 Dec 15;15(24):3606. doi: 10.3390/ani15243606 (PMC12729982; doi:10.3390/ani15243606)
Supplement: Supplementary file 1 [file animals-15-03606-s001.zip]

Archive with 1 entries (1 files):
- animals-3987013-supplementary.xlsx
