# Supplementary material for: CircRNA_01754 Regulates Milk Fat Production Through the Hippo Signaling Pathway
Source: Animals (Basel). 2025 Dec 15;15(24):3606. doi: 10.3390/ani15243606 (PMC12729982; doi:10.3390/ani15243606)
Supplement: Supplementary file 1 [file animals-15-03606-s001.zip › animals-3987013-supplementary.xlsx]

## Sheet: Table S1
	sense (5’-3’)	antisense （3’-5’）
SiRNA-LATS2	CCGUCAGCCUUCAAGUUCUTT	AGAACUUGAAGGCUGACGGTT
SiRNA-YAP1	GGAUGUGGAUACCACCCAATT	UUGGGUGGUAUCCACAUCCTT

## Sheet: Table S2
Scores for this hit:
>bta-miR-302c	circRNA_01754|Chr11:94112580_94155626_+
--
Seq1,Seq2,Tot Score,Tot Energy,Max Score,Max Energy,Strand,Len1,Len2,Positions
>>bta-miR-302c	circRNA_01754|Chr11:94112580_94155626_+
Complete
Forward:	Score: 184.000000 Q:2 to 22 R:9331 to 9354 Align Len (21) (85.71%) (90.48%)
Query: 3' ggUGACUUUG-UACCUUCGUGAAu 5'
||||||:| | ||||||||||
Ref: 5' gtACTGAAGCAAGGGAAGCACTTt 3'
Energy: -32.070000 kCal/Mol

## Sheet: Table S4
gene_id	baseMean	baseMean_control_TC	baseMean_case_D	foldChange	log2FoldChange	pval	padj	up_down
2025-03-02	1176.37	1763.69	589.054	0.333989	-1.58213	4.31521e-09	9.6995e-07	Down
2025-03-10	47.2366	74.5576	19.9156	0.267118	-1.90445	0.00278126	0.0256864	Down
AAED1	32.4273	51.3169	13.5377	0.263805	-1.92246	0.0109139	0.0648697	Down
AATF	3752.4	2155.73	5349.08	2.48133	1.31111	1.5266e-07	1.6687e-05	Up
ABAT	336.725	644.554	28.8956	0.0448305	-4.47938	0.000290013	0.00508607	Down
ABCA1	12976.3	23876.1	2076.47	0.0869686	-3.52336	0.0215826	0.103001	Down
ABCA3	1848.72	2490.39	1207.06	0.484687	-1.04488	4.03537e-05	0.00114592	Down
ABCA7	106.941	156.055	57.8265	0.370552	-1.43225	0.00826881	0.0541052	Down
ABCB1	3954.18	2519.44	5388.92	2.13894	1.0969	0.00111238	0.0132679	Up
ABCD1	80.9113	133.031	28.7921	0.216432	-2.20801	0.000111379	0.00251059	Down
ABCE1	12304.3	7293.06	17315.5	2.37424	1.24747	2.75276e-07	2.67873e-05	Up
ABHD1	125.765	202.294	49.2357	0.243387	-2.03868	0.000107828	0.00244436	Down
ABHD12B	40.9855	16.7181	65.2528	3.90313	1.96463	0.0031786	0.0281349	Up
ABHD3	2170.61	2949.68	1391.53	0.471757	-1.08388	2.84949e-05	0.000876204	Down
ABHD4	5570.23	7996.97	3143.48	0.393084	-1.34709	0.00628451	0.0448254	Down
ABHD8	640.472	905.606	375.338	0.414461	-1.27069	0.000793688	0.0105203	Down
ABI3BP	97.5476	29.4173	165.678	5.63199	2.49364	2.40213e-07	2.38109e-05	Up
ACAD8	1788.96	2517.76	1060.17	0.421077	-1.24784	8.43486e-05	0.00203341	Down
ACBD4	241.545	339.906	143.185	0.421248	-1.24726	0.00033827	0.00568856	Down
ACBD7	175.347	281.977	68.7162	0.243694	-2.03686	5.11812e-07	4.47466e-05	Down
ACKR3	5956.95	1686.65	10227.2	6.06364	2.60018	0.0258234	0.116549	Up
ACOT13	3525.25	5293.51	1756.99	0.331914	-1.59112	4.48068e-07	4.01726e-05	Down
ACOT2	382.186	534.162	230.211	0.430975	-1.21432	0.000138757	0.00292565	Down
ACOT4	75.9639	108.322	43.6056	0.402554	-1.31275	0.0105688	0.0635522	Down
ACOT7	7267.56	4275.89	10259.2	2.39932	1.26262	2.99068e-07	2.87519e-05	Up
ACP2	4890.18	6543.51	3236.85	0.494666	-1.01547	3.88489e-05	0.00110744	Down
ACP4	61.7749	98.6503	24.8995	0.252401	-1.98621	0.000572448	0.00828259	Down
ACSL3	26321.2	36574.8	16067.5	0.439306	-1.1867	0.0167784	0.0869938	Down
ACSS1	22.4263	34.9823	9.87036	0.282153	-1.82545	0.0403008	0.157254	Down
ACSS2	3271.53	4425.64	2117.42	0.478444	-1.06358	2.01524e-05	0.000678583	Down
ACTN1	33075.7	21247.7	44903.6	2.11334	1.07953	6.98259e-06	0.000322443	Up
ACVR1	4222.55	5737.4	2707.7	0.471939	-1.08333	0.000644116	0.00900915	Down
ADAD2	5.22946	0	10.4589	Inf	Inf	0.0174109	0.0890578	Up
ADAM11	126.844	200.5	53.1889	0.265282	-1.9144	0.00443699	0.0354227	Down
ADAM15	203.467	308.043	98.8906	0.321029	-1.63922	0.000337736	0.00568558	Down
ADAMTS1	438.746	145.335	732.157	5.03772	2.33277	0.000406496	0.00648728	Up
ADAMTS10	116.356	172.148	60.5637	0.351813	-1.50712	0.0303362	0.130124	Down
ADAMTS12	117.887	29.6385	206.135	6.95498	2.79805	1.28325e-09	3.79247e-07	Up
ADAMTS7	830.464	1405.56	255.366	0.181683	-2.46051	5.0657e-08	6.80584e-06	Down
ADAMTSL1	325.94	67.0743	584.805	8.71876	3.12412	2.7854e-10	9.87825e-08	Up
ADAP1	1172.24	756.758	1587.73	2.09806	1.06906	5.84694e-05	0.00153725	Up
ADAP2	22.7867	39.2801	6.29321	0.160214	-2.64193	0.027286	0.12086	Down
ADGRA2	73.9282	100.431	47.4254	0.472219	-1.08247	0.0353232	0.143477	Down
ADGRB2	30.8094	52.5308	9.08807	0.173005	-2.53112	0.00168693	0.0180158	Down
ADGRF1	134.388	27.5322	241.243	8.76222	3.1313	2.86138e-12	1.75634e-09	Up
ADGRF4	2785.37	3849.55	1721.19	0.447115	-1.16128	0.00733993	0.0497686	Down
ADGRV1	28.3218	45.166	11.4776	0.25412	-1.97642	0.0143135	0.0779887	Down
ADHFE1	65.668	89.5413	41.7947	0.466764	-1.09923	0.0394934	0.155087	Down
ADM5	215.825	111.112	320.538	2.88481	1.52848	2.19364e-05	0.000724809	Up
ADORA2A	6.89223	13.7845	0	0	#NAME?	0.00548715	0.0408863	Down
ADORA2B	1645.71	894.647	2396.77	2.67902	1.4217	0.000339854	0.00570919	Up
ADPRHL1	517.58	293.019	742.142	2.53274	1.3407	2.95539e-05	0.000903546	Up
ADSL	4533.41	2592.83	6474	2.49688	1.32013	7.92401e-07	6.19898e-05	Up
ADSSL1	156.595	261.952	51.2386	0.195603	-2.354	3.52783e-05	0.00103494	Down
AEN	3317.87	1850.95	4784.78	2.58503	1.37018	4.19492e-08	6.03124e-06	Up
AFMID	91.2307	30.6312	151.83	4.95672	2.30939	0.000462133	0.00711204	Up
AGO4	272.012	401.288	142.736	0.355695	-1.49129	0.0252018	0.114618	Down
AHR	1708.51	2358.11	1058.91	0.44905	-1.15505	0.0001764	0.00355002	Down
AHRR	46.5183	12.4869	80.5497	6.45075	2.68947	0.0012921	0.0148457	Up
AJUBA	6513.35	4209.94	8816.76	2.09427	1.06645	0.00626253	0.0447375	Up
AKAIN1	110.041	153.781	66.3016	0.431143	-1.21376	0.0447427	0.168781	Down
AKAP6	215.435	141.056	289.814	2.05461	1.03886	0.00498189	0.038169	Up
ALDH18A1	3948.71	2331.37	5566.04	2.38746	1.25548	1.25997e-06	8.8973e-05	Up
ALDOA	59942.9	39747.5	80138.2	2.01618	1.01163	0.00144912	0.016116	Up
ALDOC	234.404	377.468	91.3401	0.241981	-2.04703	0.012883	0.0722353	Down
ALG13	283.227	380.207	186.248	0.489859	-1.02956	0.00237436	0.0229373	Down
ALKBH1	1658.24	1016.3	2300.18	2.26329	1.17842	0.000405589	0.00647928	Up
ALPK1	41.0608	63.1171	19.0045	0.301099	-1.73169	0.00916991	0.0580725	Down
ALYREF	5004.39	2919.43	7089.35	2.42833	1.27997	2.2516e-07	2.27425e-05	Up
AMD1	5297.98	3425.56	7170.4	2.0932	1.06571	0.0420486	0.162247	Up
AMIGO1	62.6927	101.912	23.4735	0.230331	-2.11822	0.000201462	0.00393106	Down
AMOT	75.4613	128.834	22.0887	0.171451	-2.54413	0.0126078	0.0712239	Down
AMOTL2	9090.56	5791.06	12390.1	2.13952	1.09728	6.59799e-05	0.00167404	Up
AMY2B	134.971	219.345	50.5971	0.230674	-2.11607	0.000169223	0.00344908	Down
ANG	39.1776	66.1101	12.2451	0.185222	-2.43267	0.000686057	0.00944674	Down
ANG2	40.1312	57.1619	23.1005	0.404124	-1.30713	0.0479289	0.177101	Down
ANK2	179.403	330.811	27.9944	0.0846237	-3.56279	0.000547366	0.00805849	Down
ANKRD33B	3423.96	2241.21	4606.71	2.05546	1.03946	2.83203e-05	0.000874204	Up
ANKRD34C	384.367	175.996	592.737	3.36789	1.75185	0.00524393	0.0396062	Up
ANKRD35	67.4833	132.21	2.75618	0.0208469	-5.58402	2.60158e-06	0.000153205	Down
ANKRD44	1393.35	2010.4	776.3	0.386143	-1.37279	8.26519e-06	0.000352685	Down
ANLN	32731.8	17525.3	47938.3	2.73537	1.45174	2.24818e-05	0.000736728	Up
ANP32E	5805.94	3695.86	7916.02	2.14186	1.09887	9.38795e-06	0.00038614	Up
ANPEP	23.7501	4.87404	42.6262	8.74556	3.12855	0.00076046	0.0101985	Up
ANTXR1	903.26	1204.46	602.056	0.499854	-1.00042	0.000238417	0.00445018	Down
ANXA1	85095.4	52354.5	117836	2.25074	1.1704	7.91742e-06	0.000341498	Up
AOAH	28.886	9.59925	48.1727	5.01838	2.32722	0.0231369	0.108123	Up
APBA1	279.014	424.942	133.086	0.313187	-1.6749	0.00633255	0.0450563	Down
APC2	359.156	537.701	180.612	0.335897	-1.57391	0.000106562	0.002426	Down
APCDD1	127.408	227.597	27.2181	0.119589	-3.06384	2.83695e-09	6.75744e-07	Down
APH1B	1687.42	2466.52	908.324	0.368261	-1.4412	4.17088e-08	6.03124e-06	Down
APIP	1312.3	867.706	1756.9	2.02477	1.01776	0.000113822	0.00255484	Up
APLP1	75.1597	125.868	24.4511	0.19426	-2.36394	7.58044e-06	0.000337645	Down
AQP1	326.649	103.822	549.475	5.29245	2.40394	8.56775e-07	6.57369e-05	Up
AQP11	45.3199	63.98	26.6597	0.416688	-1.26296	0.046402	0.173142	Down
ARC	19.3235	30.871	7.77612	0.251891	-1.98913	0.0378453	0.15073	Down
AREG	1765.95	860.077	2671.82	3.10649	1.63529	2.66081e-06	0.000153855	Up
ARFGEF3	1170.85	1684.3	657.398	0.390309	-1.35731	0.00643615	0.0453747	Down
ARHGAP18	3099.03	1694.32	4503.74	2.65813	1.41041	0.0347276	0.141852	Up
ARHGAP23	1042.01	580.409	1503.62	2.59062	1.3733	4.9803e-07	4.41559e-05	Up
ARHGDIA	20737.5	13232.9	28242	2.13423	1.09372	6.71935e-06	0.000317261	Up
ARHGEF19	275.819	427.555	124.083	0.290216	-1.7848	0.0323174	0.135819	Down
ARHGEF26	10.858	19.6486	2.06749	0.105224	-3.24847	0.0244701	0.112509	Down
ARHGEF9	98.2761	162.442	34.1105	0.209986	-2.25163	0.0303832	0.130136	Down
ARL14EPL	56.4104	100.673	12.1481	0.120669	-3.05088	0.042919	0.164334	Down
ARL4A	1300.49	1734.12	866.853	0.49988	-1.00034	0.000129971	0.00279167	Down
ARL4C	6449.74	4088.54	8810.93	2.15503	1.10771	0.0116173	0.0677621	Up
ARMC6	885.287	539.052	1231.52	2.28461	1.19195	1.35916e-05	0.000512786	Up
ARMCX2	53.6749	93.4367	13.9132	0.148905	-2.74754	0.014129	0.0773154	Down
ARMH4	958.544	1632.72	284.367	0.174167	-2.52145	3.2295e-05	0.000970615	Down
ARRDC3	5158.03	9291.52	1024.54	0.110266	-3.18094	6.96243e-06	0.000322443	Down
ARRDC4	1292.2	2250.78	333.616	0.148223	-2.75416	0.00936582	0.0588461	Down
ARSH	2543.59	715.132	4372.06	6.11363	2.61203	1.86666e-05	0.000643414	Up
ARSK	74.1227	123.981	24.2642	0.195709	-2.35322	0.0123423	0.0704471	Down
ARX	22.4454	6.39279	38.4981	6.02211	2.59027	0.0219248	0.104167	Up
ASAP3	267.7	449.045	86.3555	0.192309	-2.3785	0.00478413	0.0371144	Down
ASGR2	25.6203	11.7634	39.4771	3.35593	1.74671	0.0373552	0.149367	Up
ASIC1	88.2502	125.878	50.6227	0.402159	-1.31416	0.00535121	0.0401978	Down
ASRGL1	10068.3	6615.76	13520.8	2.04372	1.0312	0.00608978	0.0438568	Up
ATAD2	4476.19	2553.64	6398.75	2.50574	1.32523	1.37051e-05	0.000515848	Up
ATAD2B	2417.01	3241.72	1592.3	0.49119	-1.02565	5.64717e-05	0.00149869	Down
ATAD3A	4123.66	1776.28	6471.04	3.64302	1.86514	6.44086e-06	0.000306835	Up
ATF4	28776.4	38596.9	18956	0.491127	-1.02583	4.35588e-05	0.00122171	Down
ATF7IP	3495.67	4693.29	2298.05	0.489646	-1.03019	3.26487e-05	0.000978591	Down
ATG16L2	1128.81	1543.17	714.456	0.46298	-1.11098	0.022305	0.105409	Down
ATG2A	3964.81	5430.57	2499.06	0.460184	-1.11972	0.00453468	0.0360044	Down
ATL1	22.3472	35.7357	8.95866	0.250692	-1.99601	0.0282923	0.124043	Down
ATP10A	1334.35	746.428	1922.27	2.5753	1.36474	5.27299e-06	0.00026134	Up
ATP10D	662.101	1142.24	181.957	0.159298	-2.6502	1.06375e-09	3.26468e-07	Down
ATP12A	280.971	412.012	149.931	0.363899	-1.45839	0.0458039	0.171391	Down
ATP1B2	12.0364	22.5765	1.49628	0.066276	-3.91537	0.00489624	0.0376755	Down
ATP2A3	202.415	336.41	68.4206	0.203385	-2.29772	2.19903e-09	5.65891e-07	Down
ATP2C2	85.5741	139.034	32.1146	0.230985	-2.11413	0.0190733	0.0947374	Down
ATP6V0E2	99.662	172.235	27.0893	0.157281	-2.66858	0.000250801	0.004627	Down
ATP8A1	2305.67	3275.26	1336.09	0.407934	-1.29359	1.8303e-05	0.000636379	Down
ATP8B3	145.28	194.727	95.833	0.49214	-1.02286	0.00901445	0.0574986	Down
AUNIP	268.611	171.886	365.336	2.12546	1.08777	0.0228538	0.107177	Up
AURKA	4544.34	2768.35	6320.33	2.28307	1.19097	8.8954e-06	0.000374569	Up
AURKB	2354.78	1369.44	3340.11	2.43903	1.28631	0.000317414	0.00542414	Up
AUTS2	42.4674	63.6276	21.3073	0.334874	-1.57831	0.0175297	0.0895796	Down
AXL	7046.64	4047.29	10046	2.48216	1.31159	2.31389e-05	0.000751285	Up
AZIN2	345.616	474.537	216.695	0.456645	-1.13086	0.0116241	0.0677621	Down
B3GALT1	30.4132	53.3059	7.5204	0.14108	-2.82542	0.000611505	0.00870655	Down
B3GALT4	598.72	803.254	394.186	0.490736	-1.02698	0.000332109	0.00560861	Down
B3GNT6	14.9212	26.9152	2.92714	0.108754	-3.20086	0.00792515	0.0525675	Down
B3GNTL1	150.187	200.559	99.8152	0.497685	-1.00669	0.0266825	0.119104	Down
B4GALNT3	235.843	354.25	117.436	0.331505	-1.5929	0.0070303	0.0481117	Down
BACE1	148.216	238.376	58.0566	0.243551	-2.0377	6.84749e-07	5.60405e-05	Down
BANK1	5.80311	0.298167	11.3081	37.9252	5.24508	0.0305971	0.130736	Up
BATF3	635.005	359.784	910.226	2.52992	1.33909	0.00740127	0.050051	Up
BBS1	1826.32	2723.46	929.178	0.341175	-1.55142	0.000951021	0.011979	Down
BBS12	709.947	955.735	464.159	0.485656	-1.04199	0.000271825	0.00487422	Down
BCAR3	6114.54	3481.42	8747.66	2.51267	1.32922	9.27553e-08	1.12984e-05	Up
BCAT2	511.536	716.068	307.005	0.428737	-1.22184	0.00158895	0.0172504	Down
BCCIP	4476.39	2755.63	6197.15	2.24891	1.16923	2.04499e-06	0.000130245	Up
BCL11A	261.764	375.647	147.88	0.393666	-1.34496	0.0182346	0.0921489	Down
BCL6B	65.1457	25.9669	104.325	4.01759	2.00633	0.000288401	0.00507452	Up
BCORL1	1045.51	1402.01	689.01	0.491445	-1.0249	0.00128667	0.0148046	Down
BDH2	1270.58	1897.19	643.962	0.33943	-1.55881	0.00376192	0.0315982	Down
BDKRB1	58.0063	92.2626	23.7499	0.257417	-1.95782	0.00291402	0.0265136	Down
BEND6	114.438	164.944	63.9323	0.387599	-1.36736	0.00178099	0.0186562	Down
BICDL1	1744	2800.68	687.319	0.245411	-2.02673	8.67386e-06	0.000369136	Down
BIN1	357.092	140.143	574.041	4.09611	2.03425	5.12883e-05	0.00139443	Up
BLM	3297.21	2083.83	4510.58	2.16457	1.11408	0.00209891	0.0209878	Up
BMF	4983.43	7926.8	2040.07	0.257364	-1.95812	0.020325	0.0987116	Down
BMP2	88.2706	160.843	15.6979	0.0975974	-3.35701	0.0352115	0.14317	Down
BOC	121.885	176.948	66.8219	0.377637	-1.40493	0.00972564	0.0601378	Down
BoLA	1506.69	2043.06	970.324	0.474936	-1.07419	0.036785	0.147819	Down
BOLA-DMA	263.897	374.096	153.698	0.410852	-1.28331	0.000137591	0.0029161	Down
BOLA-NC1	2003.56	2870.98	1136.14	0.395732	-1.3374	0.00662929	0.0462703	Down
BOP1	2866.67	1470.45	4262.88	2.89903	1.53557	1.18496e-06	8.55693e-05	Up
BORCS6	895.412	1275.48	515.339	0.404034	-1.30745	1.09355e-05	0.000434776	Down
BPNT1	3408.26	4581.32	2235.2	0.487895	-1.03536	3.59491e-05	0.00104883	Down
BRIX1	3569.9	2034.98	5104.82	2.50854	1.32685	9.59713e-08	1.14461e-05	Up
BTBD8	1111.02	1529.14	692.894	0.453127	-1.14201	2.02573e-05	0.000678583	Down
BYSL	2513.14	1126.64	3899.64	3.4613	1.79132	8.86242e-10	2.88644e-07	Up
C10H14orf1	2398.61	3365.43	1431.79	0.425441	-1.23297	5.2209e-05	0.00140744	Down
C10H14orf93	690.278	939.094	441.462	0.470093	-1.08898	0.000114677	0.00256864	Down
C10H15orf62	624.234	880.211	368.257	0.418374	-1.25713	3.45888e-05	0.00102034	Down
C11H9orf50	73.2269	115.321	31.133	0.269968	-1.88914	0.00143108	0.0160098	Down
C13H20orf96	53.9216	90.6684	17.1748	0.189425	-2.4003	8.83453e-05	0.00209807	Down
C15H11orf96	1452.15	2215.14	689.156	0.311112	-1.68449	0.00043597	0.00678134	Down
C16H1orf105	22.4038	38.5665	6.24116	0.161829	-2.62746	0.00506305	0.0385502	Down
C17H4orf33	345.963	497.13	194.797	0.391842	-1.35166	0.000263022	0.00478083	Down
C17H5orf52	79.1921	105.718	52.6663	0.498178	-1.00527	0.0445523	0.168247	Down
C18H19orf48	2396.83	1072.55	3721.12	3.46942	1.79469	0.00426559	0.0344159	Up
C19H17orf100	12.3566	21.2475	3.46564	0.163108	-2.6161	0.0400778	0.15688	Down
C19H17orf58	619.578	856.166	382.99	0.447331	-1.16058	5.86888e-05	0.00154049	Down
C19H17orf97	12.5074	22.2184	2.79629	0.125855	-2.99017	0.0199338	0.0975576	Down
C1D	4528.51	3000.49	6056.54	2.01851	1.01329	3.8203e-05	0.00109785	Up
C1QBP	8162.53	4687.32	11637.7	2.48281	1.31197	1.52828e-05	0.000561979	Up
C1QL1	89.6704	140.716	38.6251	0.274491	-1.86517	0.000102208	0.00235713	Down
C22H3orf18	46.2815	77.9097	14.6534	0.188081	-2.41057	0.0374204	0.149522	Down
C23H6orf132	984.361	642.723	1326	2.0631	1.04481	0.000825892	0.0108303	Up
C23H6orf223	639.135	374.105	904.166	2.41688	1.27314	0.00367595	0.0311714	Up
C25H16orf71	134.663	183.358	85.9672	0.468849	-1.0928	0.00690437	0.0474488	Down
C27H8orf48	86.8734	119.388	54.3586	0.455311	-1.13508	0.0219531	0.104271	Down
C28H1orf198	3812.03	2311.12	5312.95	2.29887	1.20092	2.25773e-06	0.000139655	Up
C29H11orf80	565.732	768.007	363.457	0.473247	-1.07933	0.000198858	0.00389485	Down
C29H11orf86	45.1484	14.3043	75.9925	5.31255	2.4094	0.000319502	0.00545341	Up
C3H2orf54	2228.52	813.677	3643.36	4.47765	2.16274	0.00648496	0.0456119	Up
C4H7orf57	335.94	528.114	143.767	0.272227	-1.87712	0.0104951	0.0633239	Down
C5H12orf66	215.773	143.416	288.13	2.00906	1.00652	0.00426911	0.0344268	Up
C5H12orf80	9.62774	0.298167	18.9573	63.5794	5.99049	0.00185586	0.0191926	Up
C5H22orf23	79.3103	111.239	47.3816	0.425945	-1.23126	0.0160743	0.0842188	Down
CA13	28.7168	47.3337	10.0999	0.213376	-2.22853	0.00472535	0.0368433	Down
CA2	775.518	311.38	1239.66	3.98117	1.99319	4.13745e-12	2.27688e-09	Up
CACNA1B	38.4198	58.6621	18.1776	0.309869	-1.69027	0.0149628	0.080347	Down
CACNA1G	39.8354	66.2822	13.3886	0.201994	-2.30761	0.00534831	0.0401978	Down
CACNA1H	107.182	207.355	7.00864	0.0338001	-4.88683	0.000387896	0.00626563	Down
CADM4	1279.05	1750.53	807.571	0.461329	-1.11613	0.000293398	0.00513414	Down
CADPS2	2774.85	3790.87	1758.84	0.463966	-1.10791	0.0431448	0.164961	Down
CALCOCO1	4435.42	6543.15	2327.7	0.355747	-1.49108	0.0078229	0.0520122	Down
CALM	1972.67	1256.18	2689.16	2.14074	1.09811	0.0105656	0.0635522	Up
CALM2	20698.8	13391.6	28006	2.0913	1.0644	0.0419295	0.161983	Up
CALR3	52.8577	73.2976	32.4179	0.442277	-1.17698	0.0471209	0.174925	Down
CAMK2A	104.409	149.048	59.7688	0.401003	-1.31832	0.00304592	0.0273364	Down
CAPRIN2	903.099	1248	558.201	0.447278	-1.16076	2.32816e-05	0.000753447	Down
CASC1	57.3666	90.4266	24.3067	0.2688	-1.8954	0.0247025	0.113186	Down
CASP7	797.314	1103.25	491.373	0.445385	-1.16688	0.0184508	0.092742	Down
CASZ1	380.438	539.639	221.238	0.409975	-1.28639	4.09215e-05	0.00115997	Down
CATSPERD	797.131	1063.94	530.323	0.498452	-1.00447	0.00308164	0.0275982	Down
CATSPERE	14.188	23.9738	4.40209	0.18362	-2.4452	0.0404181	0.157594	Down
CAV1	40866	26043.5	55688.5	2.13829	1.09646	0.00406988	0.0334972	Up
CAVIN3	2788.86	1570.88	4006.84	2.55069	1.35089	4.5921e-07	4.09415e-05	Up
CBR3	455.656	625.778	285.535	0.456287	-1.13199	0.000190435	0.00378004	Down
CBX4	967.399	1369.56	565.237	0.412714	-1.27679	4.12046e-05	0.00116593	Down
CBX6	1639.84	2534.3	745.382	0.294117	-1.76554	3.12899e-05	0.000949346	Down
CCDC107	443.55	622.709	264.391	0.424581	-1.23589	0.00280135	0.0258214	Down
CCDC136	158.195	232.356	84.0334	0.361658	-1.4673	0.00905007	0.0576337	Down
CCDC148	14.7174	26.9085	2.52633	0.0938859	-3.41295	0.0368632	0.148035	Down
CCDC157	37.5662	61.5219	13.6105	0.22123	-2.17638	0.0023139	0.0225502	Down
CCDC159	38.8766	70.2457	7.50759	0.106876	-3.22599	1.42637e-05	0.000534353	Down
CCDC163	76.0405	113.708	38.3726	0.337465	-1.56719	0.00277927	0.0256836	Down
CCDC168	346.175	537.03	155.321	0.289223	-1.78975	0.000145179	0.0030326	Down
CCDC173	91.3684	136.081	46.6559	0.342854	-1.54433	0.0110005	0.0652873	Down
CCDC177	37.0086	71.4968	2.52036	0.0352513	-4.82618	7.71051e-06	0.000337645	Down
CCDC189	187.043	290.353	83.7319	0.288379	-1.79396	0.0081962	0.0538063	Down
CCDC24	62.5479	97.4022	27.6935	0.284321	-1.81441	0.0424706	0.163282	Down
CCDC28A	432.067	615.069	249.066	0.404939	-1.30422	4.47734e-05	0.00124052	Down
CCDC28B	829.546	1119.15	539.944	0.482461	-1.05152	0.00510982	0.0388507	Down
CCDC39	43.7595	72.2031	15.3159	0.212122	-2.23704	0.012123	0.0695439	Down
CCDC50	7610.27	4833.35	10387.2	2.14907	1.10371	0.024366	0.1122	Up
CCDC58	2175.5	1288.32	3062.67	2.37726	1.2493	9.00423e-07	6.81036e-05	Up
CCDC59	2543.1	1674.69	3411.5	2.03709	1.02651	4.41993e-05	0.00123068	Up
CCDC60	55.4506	33.6816	77.2197	2.29263	1.19701	0.0399949	0.156594	Up
CCDC69	18.0957	35.8633	0.327988	0.00914548	-6.77272	0.041595	0.161081	Down
CCDC73	16.6806	28.203	5.15819	0.182895	-2.45091	0.0187229	0.0936085	Down
CCDC78	179.502	267.208	91.7956	0.343536	-1.54147	4.51782e-05	0.00124525	Down
CCDC86	3266.31	1310.1	5222.52	3.98636	1.99507	6.47819e-05	0.00166482	Up
CCDC87	97.5997	135.364	59.8352	0.442031	-1.17778	0.0120229	0.0692182	Down
CCDC92	473.798	684.643	262.953	0.384074	-1.38055	0.000413981	0.00657385	Down
CCDC96	114.827	178.668	50.9849	0.285361	-1.80914	0.0317563	0.134109	Down
CCNA2	7799.56	4241.01	11358.1	2.67816	1.42124	0.00117609	0.0137503	Up
CCNB1	11957.8	6908.4	17007.2	2.46181	1.29972	2.24147e-05	0.000736041	Up
CCNB1IP1	187.358	107.106	267.61	2.49855	1.32109	0.000394474	0.00634618	Up
CCNG2	2419.76	3812.16	1027.36	0.269496	-1.89166	0.00725333	0.0492578	Down
CCR7	210.899	21.1673	400.63	18.9268	4.24236	2.17389e-06	0.000136543	Up
CCT5	30160.3	18473.9	41846.7	2.26517	1.17962	2.4231e-06	0.000146521	Up
CCT6A	22538.1	14295.6	30780.7	2.15316	1.10646	3.89837e-06	0.000208074	Up
CD164L2	36.6177	58.5417	14.6937	0.250996	-1.99427	0.00406176	0.033465	Down
CD247	1009.53	618.74	1400.32	2.26317	1.17835	1.69094e-05	0.000603707	Up
CD3EAP	3610.85	1797.83	5423.86	3.01689	1.59306	1.11165e-08	2.27446e-06	Up
CD3G	37.8153	3.31499	72.3157	21.8148	4.44723	7.36167e-05	0.00183232	Up
CD40	1408.25	2024.22	792.284	0.391403	-1.35327	0.0356733	0.144532	Down
CD59	28.3331	53.2734	3.39281	0.0636868	-3.97286	0.00863642	0.0558237	Down
CD82	1451.7	2259.55	643.849	0.284946	-1.81124	0.00559202	0.041432	Down
CDADC1	2185.99	2929.72	1442.26	0.492285	-1.02243	6.59136e-05	0.00167404	Down
CDC20	9332.62	5321.76	13343.5	2.50734	1.32616	6.36318e-06	0.000304042	Up
CDC25A	3114.84	1800.13	4429.54	2.46068	1.29906	0.000135204	0.00287565	Up
CDC42EP1	1996.81	2868.48	1125.14	0.392244	-1.35018	0.00438679	0.0351141	Down
CDC42EP3	18108.7	11774.7	24442.7	2.07587	1.05372	0.000211356	0.00405901	Up
CDC6	1229.26	617.065	1841.46	2.98423	1.57736	0.00470857	0.0367993	Up
CDCA4	1734.36	1036.44	2432.29	2.34676	1.23067	1.53793e-06	0.00010356	Up
CDCA7	4149.23	2048.16	6250.31	3.05167	1.6096	6.92211e-05	0.00174243	Up
CDCA7L	7384.14	3967.07	10801.2	2.72272	1.44505	1.52074e-08	2.9597e-06	Up
CDH3	4321.04	2851.87	5790.2	2.03032	1.02171	0.000456438	0.00704477	Up
CDHR2	414.939	151.698	678.179	4.47058	2.16046	9.25267e-12	4.47465e-09	Up
CDK5R2	6.14319	12.2864	0	0	#NAME?	0.0095998	0.0597001	Down
CDKL5	339.98	466.673	213.287	0.457036	-1.12962	0.0129683	0.0724898	Down
CDKN1C	127.041	30.8426	223.239	7.23802	2.85559	0.00158877	0.0172504	Up
CDT1	2641.19	1557.59	3724.78	2.39138	1.25784	2.02822e-05	0.000678583	Up
CELA3B	17.1845	6.37574	27.9933	4.3906	2.13442	0.0387516	0.153003	Up
CELSR2	814.196	1319.86	308.528	0.233758	-2.09691	0.000180074	0.00361031	Down
CELSR3	754.887	1254.09	255.682	0.203878	-2.29422	0.000138775	0.00292565	Down
CEMIP2	15331	22515.8	8146.26	0.361802	-1.46673	1.91198e-08	3.54805e-06	Down
CERS1	11.4868	19.6724	3.30121	0.167809	-2.57511	0.0472712	0.175238	Down
CES4A	99.3602	147.074	51.646	0.351156	-1.50982	0.0010543	0.0128048	Down
CFAP46	59.9335	101.899	17.9679	0.176331	-2.50364	0.00566442	0.0418705	Down
CFAP61	77.9311	104.186	51.6764	0.496003	-1.01158	0.0435689	0.166026	Down
CFP	99.4124	133.791	65.0337	0.486084	-1.04072	0.0245529	0.112737	Down
CHAC1	596.945	912.096	281.793	0.308951	-1.69455	0.0205709	0.0995124	Down
CHAF1A	3771.87	2332.39	5211.36	2.23434	1.15985	0.000209937	0.00405169	Up
CHCHD4	2522.31	1596.85	3447.77	2.15911	1.11043	9.70798e-06	0.000394223	Up
CHCHD6	54.9728	84.6078	25.3378	0.299474	-1.7395	0.00369232	0.0312656	Down
CHI3L1	13.686	27.372	0	0	#NAME?	0.037322	0.149316	Down
CHMP1B	11181.6	15188.3	7174.85	0.472393	-1.08194	0.0266308	0.118915	Down
CHPF2	2011.64	2814.53	1208.76	0.429471	-1.21937	0.000975973	0.0121499	Down
CHRD	26.2638	41.5771	10.9505	0.263377	-1.9248	0.0251396	0.1144	Down
CHRM4	316.266	438.809	193.723	0.441474	-1.1796	0.000267894	0.0048376	Down
CHST11	211.869	369.896	53.8423	0.145561	-2.78031	2.55574e-08	4.29338e-06	Down
CHST2	207.002	335.17	78.8332	0.235203	-2.08802	0.00297426	0.026893	Down
CIART	113.617	17.2338	210	12.1854	3.60708	0.00161907	0.0175269	Up
CIDEC	148.315	8.41898	288.211	34.2335	5.09734	1.71711e-19	3.91477e-16	Up
CILP2	98.1296	19.6656	176.594	8.97981	3.16668	9.86144e-05	0.00229081	Up
CKMT2	27.8312	50.6891	4.9733	0.0981138	-3.3494	0.000196488	0.00388064	Down
CLCN2	50.6597	73.5524	27.7669	0.377512	-1.40541	0.0202693	0.0985611	Down
CLDN3	54.4546	92.6956	16.2136	0.174913	-2.51529	0.000657114	0.00915886	Down
CLSTN3	658.262	1098.74	217.786	0.198215	-2.33486	0.00216623	0.0214726	Down
CLUH	6381.72	4218.24	8545.19	2.02577	1.01847	0.00154697	0.0169678	Up
CLVS1	13.0743	3.98107	22.1675	5.56821	2.47721	0.0408888	0.159041	Up
CMPK2	134.746	255.094	14.3979	0.0564415	-4.1471	0.0234904	0.109327	Down
CMTM3	1877.66	2550.43	1204.88	0.472423	-1.08185	3.14756e-05	0.000951362	Down
CNBP	21907.9	11473.8	32342.1	2.81879	1.49508	3.77495e-05	0.00108941	Up
CNFN	13.7592	2.2019	25.3165	11.4976	3.52326	0.00581839	0.0425634	Up
COL24A1	79.8347	115.075	44.5946	0.387527	-1.36763	0.00574288	0.0422491	Down
COL4A5	814.479	1153.6	475.36	0.412068	-1.27905	0.00472743	0.0368433	Down
COL6A5	66.1988	26.3354	106.062	4.02736	2.00983	0.000201738	0.00393106	Up
COQ10A	1196.76	1631.7	761.809	0.46688	-1.09888	3.27849e-05	0.000978591	Down
COQ8A	248.001	353.617	142.385	0.402652	-1.31239	0.00024726	0.004586	Down
CORO2B	23.1222	36.0856	10.1588	0.28152	-1.82869	0.0350452	0.142821	Down
COTL1	2332.32	3657.17	1007.47	0.275478	-1.85999	0.000134776	0.00287552	Down
CPE	415.029	645.925	184.133	0.285068	-1.81062	0.00263019	0.024735	Down
CPXM2	132.618	64.7552	200.48	3.09597	1.63039	0.0048757	0.0375718	Up
CRB2	88.9368	31.6337	146.24	4.62292	2.2088	0.00223368	0.0220465	Up
CREBL2	2604.22	3735.53	1472.9	0.394296	-1.34265	0.000106158	0.00242372	Down
CREG1	2095.92	2946.11	1245.73	0.42284	-1.24182	0.00683874	0.0471852	Down
CRELD2	3601.59	2242.69	4960.49	2.21185	1.14525	4.80967e-05	0.00131798	Up
CRIP1	955.125	622.643	1287.61	2.06797	1.04822	0.000121098	0.00267542	Up
CRNN	19.3773	5.39233	33.3623	6.18698	2.62924	0.0119314	0.0688253	Up
CROT	727.97	1063.94	391.995	0.368436	-1.44051	0.000273869	0.00489466	Down
CSAD	2827.1	3894.63	1759.57	0.451793	-1.14627	0.00398627	0.0330994	Down
CSDC2	61.8812	35.7383	88.0242	2.46302	1.30043	0.0188686	0.0940424	Up
CSE1L	29642.4	19451.9	39832.8	2.04775	1.03404	0.00572151	0.0421753	Up
CSF2RA	204.681	273.867	135.495	0.49475	-1.01523	0.00574296	0.0422491	Down
CSNK1B	407.848	585.372	230.325	0.393467	-1.34568	1.33677e-05	0.000506733	Down
CTNS	539.458	746.031	332.885	0.446208	-1.16421	0.000473625	0.00724002	Down
CTPS1	7646.96	4825.35	10468.6	2.16949	1.11736	0.00493519	0.0379022	Up
CYB561A3	1469.44	2002.66	936.209	0.467482	-1.09702	9.32107e-05	0.00218283	Down
CYB561D1	777.315	1065.17	489.458	0.45951	-1.12183	5.97226e-05	0.00155992	Down
CYB5D1	210.768	282.96	138.575	0.489733	-1.02993	0.00411215	0.033686	Down
CYCS	7077.89	4270.7	9885.08	2.31463	1.21078	7.0293e-07	5.7235e-05	Up
CYFIP2	116.646	37.3279	195.964	5.2498	2.39226	0.00427638	0.0344507	Up
CYP1A1	577.817	19.9462	1135.69	56.9375	5.83131	2.28971e-55	3.65415e-51	Up
CYP1B1	1038.48	71.4838	2005.48	28.055	4.81019	1.28297e-50	1.02374e-46	Up
CYP24A1	233.795	427.281	40.3084	0.0943371	-3.40603	0.0236344	0.109709	Down
CYP26B1	2274.64	700.446	3848.84	5.49484	2.45808	7.65797e-18	1.35793e-14	Up
CYP2J2	336.892	482.507	191.276	0.396421	-1.33489	0.00862516	0.0557735	Down
CYP2S1	2712.14	1338.33	4085.95	3.05303	1.61024	0.00370775	0.0313052	Up
CYP2U1	1861.97	2810.91	913.033	0.324818	-1.6223	2.31001e-06	0.00014117	Down
CYP39A1	21.7753	39.0429	4.50762	0.115453	-3.11462	0.00151929	0.0167447	Down
CYS1	432.373	707.724	157.021	0.221868	-2.17223	0.0240496	0.11112	Down
DACT3	41.4521	69.6535	13.2507	0.190237	-2.39413	0.00589516	0.0429201	Down
DAGLA	30.9601	46.2625	15.6578	0.338455	-1.56296	0.0384413	0.152191	Down
DAZAP1	6003.79	3352.21	8655.36	2.58199	1.36848	4.30039e-08	6.12767e-06	Up
DBNDD1	815.534	1317.71	313.358	0.237805	-2.07215	0.00324867	0.0285022	Down
DCX	69.1788	122.016	16.3414	0.133928	-2.90047	1.822e-05	0.000634877	Down
DDX10	4214.76	2617.29	5812.22	2.2207	1.15101	3.85663e-06	0.000207175	Up
DDX18	7204.62	4000.85	10408.4	2.60155	1.37937	2.09939e-05	0.000699462	Up
DDX21	17872.2	7376.47	28367.9	3.84573	1.94326	2.70016e-08	4.39713e-06	Up
DDX39A	7946.12	4724.76	11167.5	2.36361	1.24099	3.9096e-07	3.64329e-05	Up
DDX46	6125.84	3106.28	9145.4	2.94417	1.55786	3.49812e-10	1.21362e-07	Up
DDX47	4253.22	2231.42	6275.02	2.81212	1.49166	2.40938e-09	5.82595e-07	Up
DDX51	1351.31	686.641	2015.99	2.93601	1.55386	2.13844e-05	0.000710985	Up
DDX54	6624.3	4200.12	9048.48	2.15434	1.10724	5.83378e-06	0.000285587	Up
DDX56	2094.36	1257.08	2931.65	2.3321	1.22163	0.00048614	0.00739591	Up
DECR2	783.697	1081.5	485.896	0.44928	-1.15431	0.00098714	0.0122312	Down
DEF6	183.067	121.213	244.921	2.02058	1.01477	0.00721125	0.0491184	Up
DHH	134.799	218.413	51.1846	0.234348	-2.09328	2.61715e-06	0.000153556	Down
DHODH	2719.32	1546.3	3892.34	2.51719	1.33182	2.74439e-06	0.000157142	Up
DHRS3	142.764	238.566	46.962	0.196851	-2.34482	0.0038319	0.0320342	Down
DHX58	956.567	1648.49	264.64	0.160535	-2.63904	0.0227105	0.106725	Down
DIRAS3	40.8178	20.1457	61.4899	3.05226	1.60988	0.0180952	0.0916279	Up
DIXDC1	1308.77	1875.11	742.429	0.395939	-1.33665	0.000431359	0.00672297	Down
DKC1	10995.2	5037.64	16952.8	3.36522	1.7507	1.16456e-09	3.50666e-07	Up
DKK1	378.604	67.6106	689.597	10.1995	3.35043	2.13626e-08	3.74645e-06	Up
DKK3	135.514	224.067	46.9611	0.209585	-2.25439	0.00639022	0.0452648	Down
DLL4	72.4214	125.806	19.0372	0.151322	-2.7243	8.68433e-07	6.63126e-05	Down
DLX2	40.2278	59.6842	20.7713	0.34802	-1.52276	0.0208772	0.100506	Down
DLX3	134.949	194.826	75.0722	0.38533	-1.37583	0.00097917	0.0121797	Down
DNA2	1509.83	858.618	2161.04	2.51688	1.33164	0.000329263	0.00557591	Up
DNAH12	537.967	720.422	355.512	0.493477	-1.01895	0.000430253	0.00672297	Down
DNAJB5	343.565	461.374	225.755	0.489309	-1.03118	0.00122533	0.0142219	Down
DNAJC6	226.264	143.753	308.775	2.14796	1.10297	0.0129727	0.0724898	Up
DNAL1	739.007	1009.24	468.769	0.464475	-1.10633	0.000429721	0.00672297	Down
DNM1	22.6216	38.4456	6.79757	0.17681	-2.49973	0.00741739	0.0501161	Down
DNM3	48.1545	85.585	10.724	0.125303	-2.99651	7.73383e-06	0.000337645	Down
DNMT3L	30.897	14.0589	47.7352	3.39538	1.76357	0.0233641	0.10893	Up
DOC2G	24.8823	38.8181	10.9465	0.281994	-1.82626	0.0329719	0.137676	Down
DOCK11	316.846	454.341	179.351	0.394751	-1.34099	0.0278286	0.122481	Down
DOK2	18.5262	34.6971	2.35537	0.0678837	-3.88079	0.000605771	0.00866264	Down
DOK4	666.4	991.381	341.418	0.344387	-1.5379	0.000363252	0.00598878	Down
DOK5	93.5714	164.302	22.8411	0.139019	-2.84664	0.0214291	0.102453	Down
DPEP2	32.2318	49.7889	14.6747	0.294738	-1.7625	0.0185062	0.092962	Down
DPH6	1111.53	699.17	1523.88	2.17956	1.12404	2.8198e-05	0.000872767	Up
DPY19L1	4644.97	6311.13	2978.8	0.471992	-1.08317	1.23473e-05	0.00047368	Down
DPYD	1360.87	2024.12	697.617	0.344652	-1.53679	0.00114633	0.013537	Down
DRD3	727.826	241.362	1214.29	5.03099	2.33084	1.54571e-15	2.24254e-12	Up
DSCC1	1196.93	572.633	1821.24	3.18046	1.66924	2.95431e-09	6.90323e-07	Up
DTL	2845.18	1438.41	4251.95	2.95601	1.56365	0.000150132	0.00311568	Up
DTNA	15.1862	27.3797	2.99256	0.109298	-3.19366	0.00632492	0.0450221	Down
DTYMK	2733.76	1795.42	3672.1	2.04525	1.03228	0.00153847	0.0169054	Up
DUS3L	1096.06	536.181	1655.93	3.08838	1.62685	1.97588e-09	5.34459e-07	Up
DUSP22	316.507	457.516	175.498	0.383589	-1.38237	0.003113	0.0277699	Down
DUSP5	5562.66	2920.47	8204.86	2.80943	1.49028	0.00011492	0.00256864	Up
DYDC1	14.3732	25.2688	3.47758	0.137623	-2.86121	0.0169507	0.0875742	Down
DZANK1	302.596	487.813	117.378	0.240621	-2.05516	0.000999669	0.0123576	Down
DZIP3	813.787	1128.07	499.501	0.442791	-1.1753	3.01612e-05	0.000920349	Down
E2F2	1018.42	558.457	1478.38	2.64726	1.4045	0.00267995	0.0250244	Up
E2F4	3112.99	1876.07	4349.91	2.31863	1.21327	1.29608e-06	9.11199e-05	Up
E2F8	1972.22	873.431	3071.01	3.51603	1.81395	8.11219e-06	0.000347242	Up
EAF2	111.864	214.167	9.56115	0.0446435	-4.48541	0.00137187	0.0155191	Down
EBNA1BP2	4796.88	3133.37	6460.39	2.0618	1.04391	2.20822e-05	0.000728119	Up
ECHDC3	964.205	1475.91	452.498	0.306589	-1.70562	2.941e-05	0.000900872	Down
ECI2	154.057	242.375	65.7384	0.271226	-1.88243	2.81642e-06	0.000160038	Down
ECT2	7379.79	4769.48	9990.1	2.09459	1.06667	0.000431288	0.00672297	Up
EDN1	519.072	262.522	775.622	2.95451	1.56292	1.22772e-07	1.40958e-05	Up
EDN2	173.519	8.97347	338.064	37.6738	5.23549	1.77871e-27	7.09663e-24	Up
EEF1AKMT3	347.186	176.373	518	2.93696	1.55432	1.36788e-06	9.4502e-05	Up
EEF1B2	23188.1	14680.8	31695.3	2.15895	1.11033	4.39688e-06	0.000227824	Up
EEF1D	21976.5	14532.3	29420.6	2.02449	1.01756	2.29022e-05	0.000745912	Up
EFEMP2	22.6058	35.8877	9.32389	0.259808	-1.94448	0.0314902	0.133303	Down
EFHB	112.313	177.535	47.0914	0.265252	-1.91457	0.00877529	0.0564242	Down
EFNA4	945.126	1472.86	417.393	0.28339	-1.81914	0.000536129	0.00796656	Down
EFNB2	352.329	490.304	214.354	0.437185	-1.19368	0.0212833	0.101908	Down
EFR3B	1788.24	2496.66	1079.81	0.432502	-1.20922	2.93744e-06	0.000163018	Down
EGR2	258.985	140.773	377.198	2.67948	1.42195	4.24482e-05	0.0011971	Up
EHD3	36.0121	65.3629	6.66131	0.101913	-3.29459	0.0351387	0.14306	Down
EIF4A1	67565	38342.3	96787.6	2.5243	1.33589	0.0018122	0.0188779	Up
EIF4A3	7305.61	4650.08	9961.13	2.14214	1.09905	7.61235e-06	0.000337645	Up
EIF4E	10859.8	6779.84	14939.7	2.20355	1.13983	0.0264601	0.118517	Up
EIF4G1	46135	30622.3	61647.8	2.01317	1.00947	2.59854e-05	0.000824456	Up
EIF5A	30898	19555.8	42240.1	2.15998	1.11102	3.99181e-06	0.000212351	Up
ELAC1	782.764	1047.41	518.117	0.494665	-1.01548	0.000283349	0.00501327	Down
EMC9	421.571	593.341	249.8	0.421006	-1.24809	5.67757e-05	0.00150263	Down
EMP3	1570.91	615.422	2526.41	4.10516	2.03744	0.0105594	0.0635437	Up
ENC1	15820.2	10156.5	21484	2.1153	1.08086	0.0011513	0.0135583	Up
ENHO	172.103	279.747	64.4588	0.230418	-2.11767	0.00347284	0.0298776	Down
ENO3	12069	3649.48	20488.5	5.61409	2.48905	1.30841e-12	8.70039e-10	Up
EPHA4	960.342	629.742	1290.94	2.04995	1.03559	0.000371831	0.00607374	Up
EPHA7	284.558	394.791	174.326	0.441565	-1.1793	0.00040161	0.0064415	Down
EPHX1	644.918	915.716	374.121	0.408556	-1.2914	0.00598397	0.0433295	Down
EPHX2	70.7263	133.224	8.22842	0.0617637	-4.0171	4.34999e-05	0.00122171	Down
EPM2A	71.8275	98.5128	45.1423	0.458238	-1.12583	0.0322492	0.135617	Down
ERBB3	4315.18	5875.95	2754.4	0.468758	-1.09309	9.70054e-06	0.000394223	Down
ERCC6L	3123.43	1952.93	4293.94	2.19872	1.13666	0.00666658	0.0463986	Up
ERRFI1	3217.85	1894.57	4541.13	2.39692	1.26118	0.0257537	0.1163	Up
ESCO2	3499.69	2193.63	4805.75	2.19078	1.13144	0.0303531	0.130124	Up
ESPN	63.2606	115.003	11.5177	0.100151	-3.31975	0.0129883	0.0725516	Down
ESPNL	5.73828	11.1025	0.37407	0.0336925	-4.89143	0.0380323	0.151285	Down
ETFBKMT	148.738	198.512	98.965	0.498535	-1.00423	0.0113218	0.0665017	Down
ETFRF1	496.605	698.082	295.128	0.422771	-1.24205	3.16085e-05	0.000953573	Down
ETS1	20534.6	9954.42	31114.8	3.12573	1.64419	0.000117153	0.00261123	Up
ETV5	2283.48	3209.97	1357	0.422745	-1.24214	1.34626e-06	9.34721e-05	Down
EVI2A	9.52374	0.968919	18.0786	18.6585	4.22176	0.0104461	0.0631472	Up
EVI5L	1025.63	1449.26	601.991	0.415378	-1.2675	2.65554e-06	0.000153855	Down
EWSR1	12023.5	7037.04	17010	2.41721	1.27334	2.26924e-07	2.27619e-05	Up
EXD1	57.1379	81.1058	33.17	0.408972	-1.28993	0.0256093	0.11591	Down
EXD3	466.822	672.058	261.586	0.389232	-1.3613	1.80836e-05	0.000631501	Down
EXO1	3169.42	2024.69	4314.15	2.13077	1.09138	0.0337043	0.139458	Up
EXO5	558.599	771.947	345.251	0.447247	-1.16086	9.34188e-05	0.00218283	Down
EXOSC5	1778.12	1036.82	2519.41	2.42994	1.28092	6.7958e-07	5.59042e-05	Up
F3	88225.2	27384.4	149066	5.44348	2.44453	2.37184e-22	6.56433e-19	Up
FAH	99.9789	151.965	47.9923	0.315811	-1.66287	0.000625693	0.00885233	Down
FAM107B	3519.55	5108.72	1930.39	0.377861	-1.40407	0.0380767	0.151386	Down
FAM117B	1309.01	1978.63	639.405	0.323156	-1.6297	0.00102017	0.0125142	Down
FAM129C	80.7321	46.5985	114.866	2.46501	1.30159	0.011801	0.0683708	Up
FAM161B	100.982	161.703	40.26	0.248975	-2.00593	0.000145743	0.00304041	Down
FAM166B	25.6503	43.5765	7.72407	0.177253	-2.49612	0.00421491	0.0341277	Down
FAM171A2	89.4397	146.458	32.421	0.221367	-2.17549	7.74446e-06	0.000337645	Down
FAM171B	6.57956	12.7851	0.37407	0.0292584	-5.095	0.0213649	0.102207	Down
FAM19A3	152.44	264.322	40.5584	0.153443	-2.70422	0.00136549	0.0154992	Down
FAM207A	1236.04	756.229	1715.86	2.26896	1.18203	7.0706e-06	0.000324252	Up
FAM212B	100.746	139.655	61.8372	0.442787	-1.17532	0.0319587	0.13471	Down
FAM214A	1541.72	2528.66	554.788	0.2194	-2.18836	1.35606e-07	1.52404e-05	Down
FAM219A	308.631	475.036	142.226	0.299399	-1.73986	2.13653e-07	2.1857e-05	Down
FAM222A	161.049	296.537	25.5612	0.086199	-3.53619	6.17007e-06	0.000298389	Down
FAM228B	143.226	229.107	57.3449	0.250298	-1.99828	0.000210823	0.00405901	Down
FAM234A	759.66	1020.85	498.475	0.488296	-1.03417	0.000207482	0.00401359	Down
FAM49A	36.7674	73.5348	0	0	#NAME?	0.00274742	0.0254684	Down
FAM53B	1594.01	2191.89	996.138	0.454466	-1.13776	0.00155366	0.0170178	Down
FAM69A	1055.24	1459.04	651.439	0.446484	-1.16332	1.90361e-05	0.000651926	Down
FAM72A	632.242	324.45	940.033	2.89731	1.53471	1.8609e-05	0.000642815	Up
FAM78A	17.6517	33.2166	2.08683	0.0628251	-3.99252	0.0247712	0.113428	Down
FAM83E	349.139	468.098	230.18	0.491734	-1.02405	0.0234713	0.109302	Down
FAM84A	77.5006	132.971	22.0298	0.165673	-2.59359	2.92052e-06	0.000163018	Down
FAM8A1	943.021	1280.46	605.586	0.472945	-1.08026	0.000106502	0.002426	Down
FARSA	3418.49	2088.25	4748.72	2.27402	1.18525	9.77453e-05	0.00227641	Up
FARSB	6203.65	4056.04	8351.27	2.05897	1.04193	0.00010813	0.00244772	Up
FBF1	1701.34	2470.27	932.417	0.377455	-1.40562	0.000162369	0.00332637	Down
FBL	8625.27	4223.61	13026.9	3.08431	1.62495	0.00034945	0.00583966	Up
FBXL20	3609.77	5056.75	2162.78	0.427701	-1.22532	2.37554e-05	0.000760789	Down
FBXL3	2381.61	3195.09	1568.13	0.490795	-1.02681	0.00887613	0.0568892	Down
FBXO16	336.317	485.542	187.092	0.385327	-1.37585	0.000121962	0.00268467	Down
FBXO2	187.864	294.997	80.7319	0.273671	-1.86949	0.0297734	0.128212	Down
FBXO25	1125.94	1731.69	520.201	0.300401	-1.73504	7.55324e-06	0.000337645	Down
FBXO44	9.06518	18.1304	0	0	#NAME?	0.0407703	0.158657	Down
FBXO5	1290.73	680.053	1901.4	2.79596	1.48334	0.00299177	0.0269902	Up
FCGR1A	17.5056	1.69237	33.3188	19.6877	4.29922	0.000248189	0.00459496	Up
FCGR2B	11.5557	21.0573	2.05412	0.0975492	-3.35773	0.0376984	0.150445	Down
FCHO1	26.8678	42.2044	11.5311	0.273219	-1.87187	0.0228997	0.107361	Down
FCHSD1	1578.6	2231.36	925.849	0.414926	-1.26907	2.64689e-06	0.000153855	Down
FCMR	1389.56	692.116	2087	3.0154	1.59235	1.57601e-05	0.000574236	Up
FEN1	4103.11	2734.73	5471.49	2.00074	1.00053	0.000660825	0.00920082	Up
FER1L6	1709.09	727.667	2690.52	3.69746	1.88653	0.000809098	0.0106802	Up
FEZ1	79.4256	39.5592	119.292	3.01553	1.59241	0.00143065	0.0160098	Up
FGD3	16.1248	1.28414	30.9654	24.1137	4.59178	0.00103646	0.0126073	Up
FGF21	549.335	837.086	261.584	0.312494	-1.6781	0.0118136	0.0683708	Down
FGF5	47.1605	26.1117	68.2093	2.61221	1.38527	0.0255406	0.115694	Up
FGFBP1	797.234	69.5149	1524.95	21.9371	4.4553	7.96616e-15	1.05943e-11	Up
FGFR3	795.496	1205.84	385.149	0.319402	-1.64655	5.03086e-06	0.000253273	Down
FGFR4	43.1623	81.5404	4.78412	0.0586718	-4.09119	5.6055e-08	7.33264e-06	Down
FHL2	11619.3	6575.95	16662.7	2.53389	1.34136	3.38679e-08	5.299e-06	Up
FHOD3	58.7427	34.4087	83.0768	2.41441	1.27167	0.0231596	0.108166	Up
FIBIN	27.6806	51.6865	3.67472	0.0710963	-3.81408	0.0209899	0.100866	Down
FIGNL1	1519.27	987.452	2051.09	2.07715	1.05461	0.00333818	0.0290408	Up
FJX1	383.626	220.008	547.244	2.48738	1.31463	2.48799e-05	0.000790952	Up
FKBP1B	355.951	502.626	209.277	0.416368	-1.26407	0.000311709	0.00537164	Down
FLT3	17.4932	6.74986	28.2365	4.18328	2.06463	0.0413749	0.160384	Up
FLYWCH1	636.79	878.123	395.457	0.450344	-1.1509	0.0118243	0.0683708	Down
FMNL1	25.9605	46.199	5.722	0.123856	-3.01327	0.00199726	0.0202754	Down
FNBP1	2037.17	2740.69	1333.66	0.486615	-1.03915	4.25746e-05	0.00119832	Down
FNDC11	50.7401	86.5706	14.9096	0.172225	-2.53763	0.0452676	0.169948	Down
FOSL1	5414.22	2214.32	8614.11	3.89018	1.95984	9.6063e-10	3.06614e-07	Up
FOXA2	656.211	351.684	960.738	2.73182	1.44986	5.85628e-07	5.02475e-05	Up
FOXE1	269.356	138.539	400.172	2.88851	1.53032	0.0108722	0.0647422	Up
FOXL1	64.2754	86.9762	41.5745	0.477999	-1.06492	0.0490276	0.179867	Down
FOXO1	2574.75	3493.07	1656.44	0.474207	-1.07641	1.89686e-05	0.000651011	Down
FOXO4	460.822	711.054	210.591	0.296167	-1.75552	0.00035084	0.00584796	Down
FPGT	2248.03	3108.76	1387.31	0.446258	-1.16405	6.25435e-06	0.000300642	Down
FRAS1	8.96661	0.975115	16.9581	17.3909	4.12026	0.0131432	0.0732379	Up
FRAT2	275.562	381.783	169.341	0.443554	-1.17282	0.00046614	0.00715302	Down
FRMD3	51.9543	86.6294	17.2792	0.199462	-2.32582	0.000229646	0.00433206	Down
FRRS1	2629.63	4292.88	966.371	0.22511	-2.1513	0.00681633	0.0470792	Down
FSD2	137.692	225.03	50.3545	0.223768	-2.15992	0.017704	0.090268	Down
FST	33255.6	6488.04	60023.1	9.25136	3.20967	5.10759e-08	6.80584e-06	Up
FUS	15845.5	10347.7	21343.3	2.06262	1.04448	1.78274e-05	0.000626669	Up
FUT1	2791.17	4405.15	1177.19	0.26723	-1.90384	2.25698e-06	0.000139655	Down
FUT10	316.497	478.48	154.514	0.322926	-1.63072	8.23387e-07	6.37298e-05	Down
FYN	1066	1592.65	539.345	0.338646	-1.56215	0.00875226	0.0562988	Down
FZD5	982.372	1461.86	502.884	0.344003	-1.53951	1.76518e-08	3.31418e-06	Down
FZD8	1592.01	1045.32	2138.7	2.04598	1.03279	0.0422768	0.162695	Up
FZD9	127.118	191.109	63.1273	0.330322	-1.59806	0.000229097	0.00433132	Down
GABARAPL1	3204.81	5016.65	1392.97	0.27767	-1.84855	0.0147012	0.0793158	Down
GALE	7433.76	4060.8	10806.7	2.66123	1.41209	1.58234e-08	3.04247e-06	Up
GALNT14	17.8147	2.36932	33.2602	14.0379	3.81125	0.00362556	0.0308917	Up
GALNT18	40.2135	74.1331	6.29377	0.0848982	-3.55812	0.00170302	0.0180978	Down
GAMT	966.308	1439.74	492.878	0.342338	-1.54651	5.17142e-05	0.001399	Down
GANC	48.4155	78.6548	18.1761	0.231087	-2.11349	0.00691521	0.047487	Down
GAR1	2130.01	943.338	3316.69	3.51591	1.8139	3.20927e-12	1.89692e-09	Up
GAREM1	679.772	980.625	378.92	0.386407	-1.37181	3.46763e-06	0.000188873	Down
GAS6	422.964	216.358	629.57	2.90985	1.54094	5.8922e-07	5.02853e-05	Up
GATA3	42.7731	81.1828	4.36341	0.0537479	-4.21765	6.67598e-08	8.46779e-06	Down
GCA	7602.46	10197.3	5007.63	0.491074	-1.02599	0.00447237	0.0356339	Down
GCHFR	583.92	840.266	327.574	0.389846	-1.35902	0.000122668	0.0026965	Down
GDAP1L1	78.275	50.0896	106.46	2.1254	1.08773	0.0284266	0.124427	Up
GDF11	940.098	1485.42	394.777	0.265768	-1.91176	0.000294776	0.00514134	Down
GDNF	95.0534	60.8583	129.249	2.12376	1.08662	0.0205115	0.099415	Up
GFOD1	2040.96	2820.73	1261.19	0.447115	-1.16128	7.62459e-06	0.000337645	Down
GGN	30.2779	52.3923	8.16356	0.155816	-2.68208	0.00801052	0.0529358	Down
GGT5	55.0446	97.8322	12.257	0.125286	-2.9967	0.0306171	0.130752	Down
GHDC	1142.5	1575.21	709.782	0.450595	-1.1501	0.00123229	0.0142715	Down
GHR	29.9377	58.8186	1.05679	0.0179669	-5.79852	3.48498e-08	5.3997e-06	Down
GIMAP7	30.387	12.274	48.5001	3.95146	1.98239	0.00948913	0.0593237	Up
GINS1	3736.87	2321.18	5152.55	2.2198	1.15043	3.19644e-06	0.000174698	Up
GIPR	13.3046	24.8771	1.7321	0.0696263	-3.84422	0.00571209	0.0421253	Down
GJA9	65.1285	36.0819	94.1751	2.61004	1.38407	0.0118216	0.0683708	Up
GJB3	1683.15	665.666	2700.63	4.05703	2.02042	1.33244e-10	5.18643e-08	Up
GLB1L	360.079	507.259	212.899	0.419705	-1.25255	0.0248002	0.113428	Down
GLCE	9929.56	13492.3	6366.8	0.471884	-1.0835	9.5441e-06	0.00039055	Down
GLDC	527.651	238.471	816.832	3.42529	1.77623	0.000540992	0.008009	Up
GLRX	741.612	1095.55	387.674	0.353863	-1.49874	0.00417743	0.0339803	Down
GM2A	33.1395	56.1207	10.1582	0.181007	-2.46588	0.0116834	0.0679865	Down
GNAL	132.927	202.597	63.257	0.312231	-1.67931	0.00167921	0.0179856	Down
GNG7	345.893	475.035	216.75	0.456282	-1.132	0.0347297	0.141852	Down
GNL3	5765.63	2442.02	9089.24	3.72202	1.89609	2.36294e-05	0.000760789	Up
GNPTAB	3253.4	4453.1	2053.69	0.461182	-1.11659	7.38507e-06	0.000334825	Down
GOLPH3L	2609.01	3597.06	1620.96	0.450636	-1.14997	2.63705e-05	0.000835014	Down
GPATCH4	1975.95	1122.56	2829.34	2.52044	1.33367	0.000627799	0.00886642	Up
GPCPD1	3513.93	5845.67	1182.19	0.202233	-2.30591	6.68552e-08	8.46779e-06	Down
GPER1	33.3278	52.2662	14.3894	0.275309	-1.86088	0.0182901	0.0923415	Down
GPLD1	24.442	43.176	5.70807	0.132205	-2.91915	0.0125534	0.0711288	Down
GPR137C	13.3888	24.5986	2.179	0.0885822	-3.49684	0.00610853	0.0439442	Down
GPR146	79.5852	111.319	47.8515	0.42986	-1.21806	0.0296987	0.128066	Down
GPR153	3179.94	4251.67	2108.2	0.495852	-1.01202	0.0185959	0.0933345	Down
GPR156	408.005	559.334	256.676	0.458896	-1.12376	0.000251565	0.004627	Down
GPR157	609.495	355.714	863.276	2.42688	1.27911	1.10172e-05	0.000434776	Up
GPR39	751.367	1040.79	461.94	0.443835	-1.1719	3.32623e-05	0.000988515	Down
GPR65	99.1083	16.3201	181.896	11.1455	3.47839	7.73628e-12	3.98269e-09	Up
GPT2	3646.27	4940.55	2351.99	0.476059	-1.07079	0.0012284	0.014244	Down
GRAMD2A	1420.02	877.162	1962.87	2.23775	1.16205	0.00816769	0.0536854	Up
GRHL1	432.759	652.646	212.872	0.326167	-1.61632	2.01718e-07	2.10087e-05	Down
GRIN2A	17.9235	3.87721	31.9698	8.24558	3.04362	0.00425977	0.0343863	Up
GRIN2D	88.4901	138.928	38.052	0.273897	-1.8683	0.0165561	0.0860087	Down
GRIN3B	20.8503	33.6739	8.02675	0.238367	-2.06874	0.026794	0.119476	Down
GRK3	116.656	186.928	46.3837	0.248136	-2.01079	6.10526e-06	0.000296151	Down
GRM4	6.56505	12.8021	0.327988	0.0256198	-5.2866	0.0200303	0.0977864	Down
GRPEL1	6636.39	4227.89	9044.9	2.13934	1.09717	7.31583e-06	0.000332631	Up
GRWD1	3789.94	1927.25	5652.63	2.93301	1.55238	8.98604e-05	0.00212456	Up
GRXCR2	10.0781	2.28251	17.8738	7.83076	2.96915	0.036113	0.145832	Up
GSAP	562.414	803.404	321.423	0.400076	-1.32165	0.00541695	0.0405103	Down
GSC2	7.53474	14.7415	0.327988	0.0222493	-5.4901	0.0102747	0.0624877	Down
GSDMB	538.463	750.263	326.664	0.435399	-1.19959	3.88601e-05	0.00110744	Down
GSE1	1403.89	1978.39	829.394	0.419226	-1.2542	2.26887e-05	0.000741984	Down
GSPT1	10804.3	7035.64	14572.9	2.0713	1.05054	0.00018992	0.00377452	Up
GSTA4	1931.08	2604.05	1258.11	0.483137	-1.0495	6.2583e-05	0.00161874	Down
GSTM1	38.9756	71.8863	6.06479	0.0843664	-3.56719	2.9623e-06	0.000163018	Down
GSTZ1	789.635	1276.5	302.774	0.237191	-2.07588	3.14112e-05	0.000951216	Down
GTPBP2	2360.98	3332.35	1389.6	0.417002	-1.26187	0.0195911	0.0963984	Down
GTPBP4	8075.03	3560.31	12589.8	3.53614	1.82217	1.05027e-12	7.61875e-10	Up
GUCY2C	289.862	458.263	121.46	0.265044	-1.91569	1.98357e-08	3.63859e-06	Down
GYG2	11008.9	5769.72	16248	2.81609	1.49369	1.66317e-07	1.78137e-05	Up
GZMK	107.844	30.1795	185.509	6.14684	2.61985	0.00441551	0.0352865	Up
H2AFX	11012.2	6617.18	15407.3	2.32838	1.21932	0.00678594	0.046963	Up
H2B	6255.03	3901.1	8608.96	2.2068	1.14196	0.0103418	0.0628024	Up
H4	17622.2	8667.92	26576.4	3.06607	1.61639	0.00258553	0.024428	Up
HACD4	1302.65	1799.63	805.672	0.447687	-1.15944	1.10281e-05	0.000434776	Down
HAP1	308.496	457.409	159.583	0.348885	-1.51918	4.41588e-06	0.000228068	Down
HBP1	4821.73	6567.03	3076.44	0.468467	-1.09398	0.012132	0.0695442	Down
HCN3	5.88659	11.3991	0.37407	0.0328157	-4.92947	0.034265	0.140828	Down
HDDC2	1320.13	772.647	1867.62	2.41717	1.27332	1.46711e-06	9.96322e-05	Up
HDGF	32414.8	19802.9	45026.7	2.27374	1.18506	9.62536e-07	7.1447e-05	Up
HECTD2	43.6488	74.1983	13.0993	0.176545	-2.5019	0.000236628	0.00442713	Down
HELLS	6749.56	3852.69	9646.42	2.50381	1.32413	0.000137044	0.00290837	Up
HEPACAM	50.1584	70.1047	30.2121	0.430957	-1.21438	0.0440954	0.167353	Down
HERC5	3000.14	4267.35	1732.93	0.40609	-1.30013	0.0425175	0.163385	Down
HEXDC	1059.54	1420.02	699.06	0.492288	-1.02243	0.000133993	0.00286648	Down
HEXIM1	2240.54	2999.74	1481.33	0.49382	-1.01794	0.0106872	0.0641169	Down
HGFAC	117.671	174.304	61.0373	0.350177	-1.51384	0.0377948	0.150641	Down
HHAT	221.633	329.186	114.081	0.346554	-1.52885	2.33224e-05	0.000753447	Down
HIPK4	519.177	194.059	844.295	4.35071	2.12125	0.000331916	0.00560861	Up
HIST1H1B	32370.3	17631.4	47109.1	2.6719	1.41786	0.0122885	0.0702155	Up
HIST1H1C	23295.6	13397.2	33194.1	2.4777	1.309	0.00141499	0.0158691	Up
HIST1H1D	17580.5	8953.15	26207.8	2.92721	1.54953	0.000882225	0.0113544	Up
HIST1H1E	18264.2	10224.6	26303.7	2.57258	1.36322	0.00425488	0.0343642	Up
HIST1H2AC	22789	11039.3	34538.7	3.12869	1.64556	0.00150656	0.0166273	Up
HIST1H2AG	19708.9	8284.65	31133.2	3.75794	1.90994	0.00282103	0.0259169	Up
HIST1H2AH	13311.5	7501.76	19121.1	2.54889	1.34987	0.0296199	0.127827	Up
HIST1H2AJ	15231	6530.85	23931.2	3.66433	1.87355	0.00677328	0.0468958	Up
HIST1H2AK	527.806	293.206	762.407	2.60024	1.37865	3.60951e-05	0.00105117	Up
HIST1H2AM	5186.2	2041.09	8331.31	4.08179	2.0292	7.3168e-05	0.00182451	Up
HIST1H2BD	7012.7	3891.22	10134.2	2.60438	1.38094	0.00109723	0.013156	Up
HIST1H2BI	7987.36	2060.9	13913.8	6.75132	2.75517	0.0054034	0.0404469	Up
HIST1H2BJ	4401.75	1402.4	7401.09	5.27745	2.39984	0.00150646	0.0166273	Up
HIST1H2BM	3225.59	1372.03	5079.16	3.70193	1.88828	0.00436854	0.0349988	Up
HIST1H2BN	22636.9	10475.9	34797.9	3.32171	1.73193	0.00699541	0.0479197	Up
HIST1H3C	5933.84	2448.19	9419.5	3.84754	1.94394	0.00467404	0.0366191	Up
HIST1H3G	9134.15	4423.64	13844.7	3.1297	1.64603	0.00203442	0.0204971	Up
HIST1H3I	3925.94	2350.95	5500.93	2.33988	1.22643	0.00743665	0.0502249	Up
HIST1H4D	184.508	99.3673	269.648	2.71365	1.44023	0.000240737	0.00448299	Up
HIST2H2AA4	2946.55	1680.02	4213.08	2.50776	1.3264	0.000121206	0.00267542	Up
HIST2H2AB	960.321	632.894	1287.75	2.0347	1.02481	0.00269163	0.0250763	Up
HIST2H2AC	6668.89	3762.45	9575.32	2.54497	1.34765	0.00793029	0.0525798	Up
HIST3H2A	608.831	374.22	843.442	2.25387	1.1724	0.000518898	0.0077611	Up
HIST3H2BB	1124.33	572.972	1675.68	2.92454	1.54821	0.000531059	0.00792072	Up
HK2	12874.2	4007.8	21740.6	5.42457	2.43951	0.030434	0.130318	Up
HMGA2	647.646	384.843	910.448	2.36576	1.24231	1.20411e-05	0.000467007	Up
HMGB1	20589.2	13474.7	27703.7	2.05598	1.03982	0.0176632	0.0901172	Up
HNRNPA3	14106.1	9170.6	19041.6	2.07638	1.05407	0.00511602	0.0388793	Up
HNRNPAB	30592.3	19593.3	41591.4	2.12274	1.08593	6.31981e-06	0.000302876	Up
HNRNPD	5524.11	3593.95	7454.26	2.07412	1.0525	1.73775e-05	0.000612201	Up
HOMER1	1944.64	2916.65	972.628	0.333474	-1.58435	0.00624864	0.0446583	Down
HOPX	6220.37	2894.05	9546.7	3.29874	1.72191	4.94628e-08	6.80498e-06	Up
HOXA13	37.7285	69.5052	5.95185	0.0856317	-3.54571	0.00357282	0.0305819	Down
HOXA6	76.3817	109.904	42.8597	0.389976	-1.35854	0.00800175	0.0528997	Down
HOXC10	36.231	59.4714	12.9906	0.218435	-2.19472	0.0121574	0.0696159	Down
HOXC6	35.1144	57.255	12.9739	0.226598	-2.14179	0.00375688	0.031589	Down
HOXC9	609.3	867.907	350.692	0.404067	-1.30733	0.000229182	0.00433132	Down
HPCA	40.2847	70.0758	10.4936	0.149747	-2.7394	0.0024125	0.0231935	Down
HPCAL4	334.868	623.125	46.6101	0.0748005	-3.74081	1.29362e-08	2.58061e-06	Down
HPD	116.939	68.2422	165.635	2.42716	1.27927	0.00311045	0.0277627	Up
HPRT1	9054.71	5140.97	12968.5	2.52257	1.3349	3.37487e-05	0.00100111	Up
HRH2	704.317	1033.59	375.041	0.362851	-1.46255	0.0171369	0.088267	Down
HS3ST1	101.668	174.785	28.5503	0.163345	-2.61401	0.0389988	0.153637	Down
HS6ST1	643.126	921.875	364.378	0.395257	-1.33914	0.000546707	0.00805624	Down
HSD17B11	1840.63	2739.51	941.754	0.343768	-1.54049	0.000214091	0.00410165	Down
HSF5	20.8136	8.68666	32.9404	3.79207	1.92299	0.042651	0.163661	Up
HSPA4	28460.5	17770.5	39150.4	2.20312	1.13955	2.18174e-06	0.000136543	Up
HSPA8	274596	166082	383109	2.30674	1.20586	0.0179901	0.0912518	Up
HSPB1	11733.4	6799.07	16667.6	2.45146	1.29364	9.80818e-07	7.2467e-05	Up
HSPBP1	2097.68	1266.84	2928.51	2.31167	1.20894	2.23218e-06	0.000139154	Up
HSPD1	51480.8	32753.9	70207.6	2.14349	1.09996	5.90288e-05	0.00154561	Up
HSPE1	16150.6	10383.9	21917.2	2.11069	1.07771	0.000200074	0.00391296	Up
HTR1B	176.009	25.8631	326.155	12.6108	3.65659	5.5454e-18	1.10624e-14	Up
HTRA3	14.5054	26.97	2.04075	0.0756674	-3.72418	0.00325585	0.0285398	Down
HYAL1	3244.66	5672.34	816.988	0.14403	-2.79556	0.008696	0.0560046	Down
HYKK	698.94	978.279	419.601	0.428918	-1.22123	0.000264145	0.00479577	Down
IBSP	59.7846	114.351	5.21851	0.045636	-4.45368	0.0469068	0.174292	Down
ICAM5	10.0371	19.7463	0.327988	0.0166101	-5.9118	0.00176802	0.0185998	Down
ID1	375.97	687.229	64.7103	0.0941612	-3.40872	2.46795e-22	6.56433e-19	Down
ID2	573.505	840.85	306.161	0.364109	-1.45756	0.00957404	0.0596601	Down
ID3	3901.52	6920.63	882.418	0.127506	-2.97137	0.00723511	0.0492103	Down
IDH3A	16302.9	10078.8	22527	2.23508	1.16032	1.41344e-06	9.68119e-05	Up
IDUA	1301.25	1831.08	771.417	0.42129	-1.24711	8.97073e-06	0.000375775	Down
IFI27	22.9132	43.4844	2.342	0.0538582	-4.21469	0.0466507	0.173583	Down
IFNE	135.992	185.437	86.5475	0.466721	-1.09937	0.00989268	0.0608156	Down
IFRD2	4282.93	2621.58	5944.29	2.26745	1.18107	9.77479e-05	0.00227641	Up
IFT122	989.658	1339.2	640.121	0.477989	-1.06495	0.000974241	0.0121499	Down
IKZF3	5.66279	10.9976	0.327988	0.0298236	-5.0674	0.0376984	0.150445	Down
IL17D	92.8209	128.58	57.0622	0.443789	-1.17205	0.0159054	0.0835383	Down
IL17REL	106.434	156.703	56.165	0.358416	-1.48029	0.0257417	0.1163	Down
IL18RAP	252.407	94.205	410.609	4.35867	2.12389	8.21958e-07	6.37298e-05	Up
IL24	60.5926	11.4704	109.715	9.56504	3.25777	0.000252783	0.00463697	Up
IL7R	602.406	217.57	987.242	4.53758	2.18192	0.0161294	0.0843969	Up
IMPA2	51.0545	81.6703	20.4388	0.25026	-1.9985	0.0364575	0.146889	Down
INPP4A	5301.16	7222.69	3379.62	0.467918	-1.09567	8.97114e-06	0.000375775	Down
INSRR	4.83141	9.66281	0	0	#NAME?	0.0290581	0.126171	Down
IPO4	5234.6	2764.6	7704.61	2.78688	1.47865	3.71104e-05	0.00107291	Up
IPO5	9257.37	6151.73	12363	2.00968	1.00697	3.38356e-05	0.00100182	Up
IQCD	168.487	298.86	38.114	0.127531	-2.97108	0.0156293	0.0826042	Down
IQCF2	13.1069	25.8858	0.327988	0.0126706	-6.30238	0.000247418	0.004586	Down
IQCG	232.726	325.479	139.973	0.430051	-1.21742	0.00459147	0.0362839	Down
IQSEC2	528.237	723.594	332.88	0.460037	-1.12018	0.000177489	0.00356745	Down
IQUB	10.1727	19.676	0.669346	0.0340185	-4.87754	0.00408966	0.0336254	Down
IRAK2	264.459	353.813	175.105	0.494907	-1.01477	0.00476008	0.0369845	Down
IRGQ	4677.06	6720.66	2633.47	0.391847	-1.35164	0.0145689	0.0787354	Down
IRX3	8465.1	5386	11544.2	2.14337	1.09988	5.85616e-06	0.000285806	Up
ITGA2B	65.0028	99.1768	30.8289	0.310848	-1.68572	0.00244477	0.023419	Down
ITGA8	26.7957	6.72298	46.8684	6.97138	2.80144	0.000943012	0.0118969	Up
ITGAV	64321.6	91359.7	37283.4	0.408095	-1.29302	0.0177449	0.0904184	Down
ITM2B	9997.99	13648.1	6347.87	0.46511	-1.10436	0.00819447	0.0538063	Down
ITPRIPL1	4775.3	3029.96	6520.64	2.15206	1.10572	7.78579e-06	0.000337645	Up
IVL	27.4224	5.62075	49.224	8.75756	3.13053	0.000324122	0.00550869	Up
JAKMIP1	151.245	212.88	89.6098	0.420941	-1.24831	0.00155937	0.0170569	Down
JAKMIP3	881.489	1304.65	458.328	0.351303	-1.50921	0.0236077	0.109618	Down
JARID2	3919.4	5856.39	1982.41	0.338504	-1.56275	0.0128431	0.0721703	Down
JCAD	424.304	670.947	177.661	0.264792	-1.91707	2.36638e-05	0.000760789	Down
JCHAIN	142.952	238.987	46.9176	0.196319	-2.34873	5.72555e-07	4.93914e-05	Down
KALRN	150.474	79.6388	221.31	2.77892	1.47452	0.00020996	0.00405169	Up
KANK1	769.48	1262.18	276.779	0.219286	-2.18912	0.0140699	0.0770591	Down
KANK3	73.1259	121.827	24.4247	0.200486	-2.31842	0.000681142	0.00940033	Down
KANSL1L	1527.87	2353.43	702.313	0.298421	-1.74458	0.00157217	0.0171616	Down
KCNC3	88.5958	159.618	17.5737	0.110098	-3.18314	5.68879e-08	7.3811e-06	Down
KCNC4	61.0137	88.932	33.0955	0.372144	-1.42607	0.0248094	0.113428	Down
KCNH3	598.422	818.26	378.584	0.46267	-1.11194	0.000903031	0.0115465	Down
KCNK17	4.63607	9.27214	0	0	#NAME?	0.0322066	0.135541	Down
KCTD17	171.145	242.271	100.018	0.412835	-1.27636	0.000846692	0.0110215	Down
KCTD18	1379.21	1858.06	900.367	0.484574	-1.04521	0.0040163	0.0332612	Down
KCTD21	844.787	1127.9	561.676	0.497985	-1.00583	0.000259978	0.00473628	Down
KHDRBS2	11.4318	21.5383	1.32532	0.0615331	-4.02249	0.0374746	0.149701	Down
KHK	174.238	253.029	95.4481	0.377222	-1.40651	0.000213654	0.0040982	Down
KIAA0040	8094.73	4449.62	11739.8	2.63839	1.39966	1.6464e-05	0.000591777	Up
KIAA0319	330.006	569.638	90.3731	0.15865	-2.65608	0.00919442	0.0581584	Down
KIAA0408	48.5671	80.8537	16.2805	0.201357	-2.31217	0.000322078	0.00548903	Down
KIAA0556	1799.59	2401.98	1197.19	0.498416	-1.00458	8.37209e-05	0.00202133	Down
KIAA1324	402.974	718.542	87.4066	0.121644	-3.03926	0.00021611	0.00413536	Down
KIAA1958	1094.51	1557.42	631.591	0.405536	-1.3021	1.42238e-06	9.70074e-05	Down
KIF18B	1349.27	868.202	1830.34	2.1082	1.07601	0.00621292	0.0444429	Up
KIF21B	52.9885	74.4552	31.5218	0.423367	-1.24002	0.0439812	0.167039	Down
KIF22	5308.04	3275.71	7340.38	2.24085	1.16405	7.49313e-05	0.00185688	Up
KIF2C	6377.97	4171.4	8584.54	2.05795	1.04121	0.000356396	0.00590757	Up
KIF3C	2490.57	3592.86	1388.27	0.386398	-1.37184	0.00232173	0.0225502	Down
KIFC2	1396.44	1913.04	879.834	0.459913	-1.12057	0.000743354	0.0100536	Down
KLF16	2114.43	1316.64	2912.22	2.21186	1.14526	7.31468e-06	0.000332631	Up
KLF2	255.927	138.755	373.099	2.6889	1.42702	0.0474469	0.175808	Up
KLF5	8041.97	5017.66	11066.3	2.20546	1.14108	0.000842261	0.0109728	Up
KLF6	46527.2	20767.3	72287.1	3.48081	1.79942	3.7043e-06	0.000200396	Up
KLHL22	291.408	475.636	107.18	0.225341	-2.14982	0.00487147	0.0375718	Down
KLHL24	8730.66	14419.3	3042.05	0.210971	-2.24488	0.00139136	0.0156592	Down
KLHL29	1398.35	1936.45	860.257	0.444245	-1.17057	9.754e-06	0.000395087	Down
KLHL3	183.066	244.978	121.153	0.494546	-1.01582	0.00754299	0.0507182	Down
KLHL32	174.529	273.06	75.9973	0.278317	-1.8452	1.88386e-06	0.000123085	Down
KLHL40	318.153	206.69	429.615	2.07855	1.05558	0.000908816	0.011603	Up
KLHL5	1161.97	1686.81	637.132	0.377714	-1.40463	0.00615207	0.0441858	Down
KLHL7	2343.15	3241.52	1444.78	0.445712	-1.16582	0.00121111	0.0140773	Down
KLK4	6.37431	12.0332	0.715429	0.0594546	-4.07207	0.0456698	0.17101	Down
KLK9	5.91201	0.338474	11.4855	33.9333	5.08463	0.0309388	0.131808	Up
KMT5C	622.195	884.714	359.676	0.406545	-1.29851	0.000370224	0.0060537	Down
KRBA2	693.767	430.242	957.292	2.22501	1.15381	0.0289606	0.125935	Up
KRT15	60.9055	31.5691	90.2419	2.85855	1.51528	0.00954945	0.0595544	Up
KRT17	540.266	181.851	898.681	4.94184	2.30505	2.59169e-14	2.75738e-11	Up
KRT7	2477.41	870.276	4084.55	4.69339	2.23063	2.71057e-10	9.83135e-08	Up
KRT78	17.5995	4.83374	30.3652	6.28193	2.65121	0.0128093	0.0720053	Up
KRT80	22574.3	5158.83	39989.7	7.75171	2.95452	4.67454e-10	1.55419e-07	Up
KSR1	104.946	166.945	42.9479	0.257259	-1.95871	2.71301e-05	0.000854796	Down
L3HYPDH	114.5	162.169	66.8316	0.412111	-1.27889	0.0200416	0.0978114	Down
L3MBTL1	152.852	220.227	85.4771	0.388132	-1.36538	0.00055866	0.00815705	Down
LAMP3	46.6317	70.4245	22.8388	0.324302	-1.62459	0.00936567	0.0588461	Down
LASP1	42310.1	26115	58505.1	2.24028	1.16368	1.69437e-06	0.000112201	Up
LATS2	7.98149	0.338474	15.6245	46.1616	5.52862	0.00661811	0.0462225	Up
LBH	963.617	1609.01	318.227	0.197778	-2.33804	0.0196909	0.0966916	Down
LDHA	97204.9	61987.9	132422	2.13625	1.09508	0.0281364	0.123495	Up
LETM2	57.4612	97.7165	17.2059	0.176079	-2.5057	0.000976012	0.0121499	Down
LGALS9	7.77149	15.543	0	0	#NAME?	0.00572961	0.0422015	Down
LGALSL	707.897	988.831	426.962	0.431785	-1.21161	1.96987e-05	0.000670665	Down
LGMN	3110.44	4153.55	2067.32	0.497725	-1.00658	6.75211e-05	0.00170501	Down
LHX6	328.833	465.748	191.919	0.412066	-1.27905	0.00493973	0.0379188	Down
LIMK1	911.044	1365.33	456.759	0.334542	-1.57974	0.00140568	0.015787	Down
LIMS2	63.1903	23.6643	102.716	4.34055	2.11788	0.000201693	0.00393106	Up
LIN9	1606.89	1030.37	2183.41	2.11906	1.08342	0.0003556	0.00590757	Up
LIPA	3977.59	5531.26	2423.92	0.438222	-1.19027	8.67528e-05	0.0020664	Down
LIPT2	289.217	397.397	181.037	0.455558	-1.13429	0.00217377	0.0215172	Down
LIX1L	321.821	447.459	196.184	0.438439	-1.18955	0.000185851	0.0037075	Down
LMBR1L	2507.98	4069.23	946.722	0.232654	-2.10374	8.85927e-05	0.00210082	Down
LMNB1	12802.5	7936.98	17667.9	2.22603	1.15447	0.00110877	0.0132347	Up
LMNB2	13889.6	6827.47	20951.8	3.06875	1.61765	3.69232e-09	8.41795e-07	Up
LMO7	28920.5	15482.1	42358.9	2.73598	1.45206	0.00168767	0.0180158	Up
LOC100125949	8.5285	16.6829	0.37407	0.0224224	-5.47892	0.00563273	0.0416749	Down
LOC100295221	1227.53	491.932	1963.13	3.99066	1.99663	0.0426421	0.163661	Up
LOC100336476	197.192	280.958	113.426	0.403711	-1.30861	0.000377888	0.00616008	Down
LOC100336777	457.236	623.444	291.027	0.466805	-1.09911	0.000231828	0.00435264	Down
LOC100337053	77.887	124.471	31.3025	0.251483	-1.99147	0.000368133	0.00602859	Down
LOC100847156	65.478	113.416	17.5401	0.154653	-2.6929	4.17901e-06	0.000220682	Down
LOC100847700	933.642	574.8	1292.48	2.24858	1.16901	1.71834e-05	0.000609399	Up
LOC100847716	695.687	344.771	1046.6	3.03565	1.602	0.00356263	0.0305514	Up
LOC100848177	46.3603	74.266	18.4546	0.248494	-2.00872	0.00141875	0.0159001	Down
LOC100848263	20.072	33.0506	7.0934	0.214622	-2.22013	0.0202894	0.0985988	Down
LOC100848598	115.424	162.192	68.6573	0.42331	-1.24021	0.00526863	0.0397551	Down
LOC100850276	1770.4	3028.98	511.811	0.168971	-2.56515	0.000129717	0.00279012	Down
LOC101902106	521.871	724.134	319.608	0.441365	-1.17996	0.000104633	0.00240008	Down
LOC101903261	21.3702	39.027	3.7134	0.0951496	-3.39366	0.00782513	0.0520122	Down
LOC101903326	526.626	847.759	205.493	0.242395	-2.04457	0.029397	0.127278	Down
LOC101903385	342.198	519.424	164.972	0.317606	-1.65469	0.000564431	0.00821126	Down
LOC101903854	139.665	192.297	87.0331	0.452598	-1.1437	0.00757534	0.0508817	Down
LOC101904071	14.1314	23.8131	4.4496	0.186855	-2.42001	0.0393815	0.154724	Down
LOC101904614	607.97	399.038	816.902	2.04718	1.03364	0.0107589	0.0643918	Up
LOC101904947	150.82	243.656	57.9839	0.237974	-2.07112	2.01821e-05	0.000678583	Down
LOC101905351	37.0759	65.3768	8.77489	0.13422	-2.89733	0.0395562	0.155257	Down
LOC101906339	36.3671	57.8653	14.869	0.256958	-1.96039	0.00644093	0.0453822	Down
LOC101907137	69.3797	106.827	31.9326	0.298919	-1.74217	0.00137902	0.015567	Down
LOC101907255	60.1691	88.2665	32.0717	0.363351	-1.46056	0.0124756	0.0709469	Down
LOC101907642	152.787	96.0027	209.571	2.18297	1.12629	0.0294766	0.127519	Up
LOC101910094	184.311	247.839	120.783	0.487344	-1.03699	0.00749701	0.0505256	Down
LOC104968446	8443.34	3386.39	13500.3	3.98662	1.99517	0.00066464	0.0092315	Up
LOC104968456	10774.2	3764.82	17783.5	4.7236	2.23989	0.000413076	0.00657256	Up
LOC104968501	20.0492	35.6556	4.44276	0.124602	-3.0046	0.002548	0.0241901	Down
LOC104968820	24.81	38.675	10.9451	0.283001	-1.82112	0.0311922	0.132441	Down
LOC104969352	213.643	114.831	312.455	2.72099	1.44413	0.00155251	0.0170168	Up
LOC104971292	25.5592	8.90838	42.21	4.73824	2.24435	0.00846567	0.0550769	Up
LOC104974554	29.4158	57.1455	1.68602	0.029504	-5.08295	0.000456033	0.00704477	Down
LOC104975676	3244.45	1277.93	5210.96	4.07764	2.02773	0.0454656	0.170485	Up
LOC104975679	191.253	119.171	263.335	2.20972	1.14386	0.00267858	0.0250244	Up
LOC104975683	4567	1444.24	7689.77	5.32445	2.41263	2.02052e-05	0.000678583	Up
LOC104975684	7225.36	2975.15	11475.6	3.85715	1.94753	6.06461e-05	0.00157888	Up
LOC107131134	54.5391	93.6366	15.4416	0.16491	-2.60025	0.0334291	0.138823	Down
LOC107131530	53.726	80.7018	26.7502	0.33147	-1.59305	0.0158139	0.0832919	Down
LOC107131596	91.3506	141.069	41.6326	0.295123	-1.76061	0.000325513	0.00552057	Down
LOC107131750	3648.65	1732.83	5564.48	3.21122	1.68312	0.00551278	0.0409774	Up
LOC107132327	401.673	678.874	124.472	0.183351	-2.44732	0.00055755	0.00815317	Down
LOC112441470	16.8535	5.28847	28.4186	5.37369	2.42591	0.0209339	0.100658	Up
LOC112441769	22.166	37.6973	6.63457	0.175996	-2.50639	0.00699623	0.0479197	Down
LOC112442745	27.9131	46.2853	9.54094	0.206133	-2.27835	0.00546649	0.0407853	Down
LOC112444593	42.299	67.5426	17.0554	0.252513	-1.98557	0.00304727	0.0273364	Down
LOC112444726	35.3813	51.8435	18.9192	0.364929	-1.45431	0.0455213	0.170614	Down
LOC112444752	24.9105	39.1892	10.6319	0.271296	-1.88206	0.02549	0.115534	Down
LOC112444888	39.4184	17.1847	61.6521	3.58761	1.84302	0.00798073	0.0527955	Up
LOC112445007	113.808	193.161	34.4549	0.178374	-2.48702	8.46766e-08	1.04756e-05	Down
LOC112447439	30.4304	51.0901	9.77079	0.191246	-2.3865	0.00298459	0.0269407	Down
LOC112448582	1246.46	731.668	1761.25	2.40718	1.26734	0.0270874	0.120314	Up
LOC112448863	37.995	63.2793	12.7107	0.200867	-2.31568	0.0013706	0.0155191	Down
LOC112449099	69.8648	101.368	38.3618	0.378441	-1.40186	0.00775862	0.0516993	Down
LOC112449108	67.7758	32.0678	103.484	3.22703	1.69021	0.0287099	0.125323	Up
LOC112449602	71.7732	118.714	24.832	0.209175	-2.25722	2.7547e-05	0.000862005	Down
LOC504548	48.0712	19.9013	76.2411	3.83097	1.93771	0.00188997	0.0194218	Up
LOC504599	1642.13	739.217	2545.04	3.44288	1.78362	0.0111844	0.0659128	Up
LOC504861	142.347	42.0995	242.594	5.7624	2.52667	2.23392e-09	5.65891e-07	Up
LOC505183	8382.57	2796.08	13969.1	4.99594	2.32076	0.000296043	0.00515218	Up
LOC507184	4.58387	0	9.16774	Inf	Inf	0.0299298	0.128712	Up
LOC507443	22.9204	40.0005	5.84035	0.146007	-2.77589	0.0127543	0.0717977	Down
LOC507756	18.1023	33.7436	2.4609	0.0729294	-3.77735	0.00076803	0.0102655	Down
LOC510369	183.384	251.591	115.177	0.457793	-1.12723	0.0377496	0.150536	Down
LOC510613	242.285	402.643	81.9275	0.203475	-2.29708	0.00515254	0.0390638	Down
LOC511531	425.201	783.552	66.8502	0.0853169	-3.55102	0.0474636	0.175829	Down
LOC512672	559.798	953.789	165.807	0.17384	-2.52417	0.000372585	0.00607984	Down
LOC513508	205.138	276.377	133.899	0.484478	-1.0455	0.0038459	0.0321176	Down
LOC514367	7.74819	1.01542	14.481	14.261	3.83401	0.0275902	0.121768	Up
LOC515578	45.5983	77.5682	13.6284	0.175696	-2.50885	0.000763127	0.0102171	Down
LOC516742	7084.11	3537.32	10630.9	3.00536	1.58754	0.000552917	0.00811029	Up
LOC516849	21.1242	33.8351	8.41332	0.248657	-2.00777	0.0285841	0.124911	Down
LOC518961	26827.8	14502.1	39153.5	2.69985	1.43288	0.00643042	0.0453683	Up
LOC520104	35.9281	56.053	15.8032	0.281933	-1.82658	0.0128994	0.0722353	Down
LOC524176	307.376	127.042	487.711	3.83898	1.94072	0.0110379	0.065375	Up
LOC524181	165.516	226.315	104.718	0.462708	-1.11183	0.00539927	0.040435	Down
LOC525426	48.4881	72.0384	24.9379	0.346175	-1.53043	0.0179058	0.0908904	Down
LOC525863	1319.13	706.459	1931.8	2.73448	1.45127	0.00364541	0.0310238	Up
LOC525947	64.2357	95.8235	32.648	0.34071	-1.55339	0.00886639	0.0568496	Down
LOC526226	46.2862	23.9681	68.6044	2.86232	1.51718	0.0159602	0.0837034	Up
LOC526230	46.1326	18.0725	74.1927	4.10529	2.03748	0.00305338	0.0273758	Up
LOC526745	123.75	176.286	71.2146	0.403973	-1.30767	0.011756	0.0682482	Down
LOC527388	39668	18616.4	60719.7	3.26163	1.70559	0.000126076	0.0027474	Up
LOC527645	1253.35	505.734	2000.96	3.95655	1.98424	0.00276202	0.0255825	Up
LOC528329	17554.3	9146.36	25962.3	2.83854	1.50515	0.000422099	0.00666298	Up
LOC529277	2573.6	1190.82	3956.39	3.32241	1.73223	0.00462575	0.0363836	Up
LOC530077	7.01504	0	14.0301	Inf	Inf	0.00414721	0.0338717	Up
LOC530929	731.655	1080.63	382.682	0.354128	-1.49766	0.00456474	0.0361711	Down
LOC538679	368.901	182.682	555.119	3.03872	1.60346	0.00603671	0.0436322	Up
LOC540403	33.5923	54.0325	13.1522	0.243413	-2.03852	0.00574953	0.0422648	Down
LOC614522	505.262	720.59	289.934	0.402357	-1.31345	0.000621096	0.00879896	Down
LOC614881	179.737	93.1585	266.315	2.85873	1.51537	0.00115457	0.0135583	Up
LOC614970	3935.89	1671.28	6200.49	3.71003	1.89143	0.00111821	0.0133076	Up
LOC616254	683.72	938.843	428.597	0.456516	-1.13126	0.0442897	0.167792	Down
LOC616819	8346.01	4067.92	12624.1	3.10333	1.63382	0.00277935	0.0256836	Up
LOC616868	3503.8	1265.87	5741.72	4.5358	2.18136	0.0119414	0.0688486	Up
LOC617475	51.7953	72.4213	31.1693	0.430389	-1.21629	0.0419623	0.162011	Down
LOC617875	18117.6	8194.83	28040.4	3.42172	1.77472	1.16717e-05	0.000454315	Up
LOC617905	33223.7	16994.3	49453	2.90997	1.541	0.00250154	0.0237773	Up
LOC618541	408.517	225.792	591.242	2.61853	1.38876	6.87261e-06	0.000322329	Up
LOC618696	90.0989	42.7316	137.466	3.21697	1.6857	0.000532554	0.0079282	Up
LOC618737	38.8501	77.3588	0.341359	0.00441267	-7.82413	0.0167381	0.086813	Down
LOC618787	73.1123	120.926	25.2983	0.209204	-2.25702	0.00248728	0.023684	Down
LOC619094	180.747	105.214	256.279	2.43578	1.28438	0.000513559	0.0077029	Up
LOC781423	9.35516	1.89133	16.819	8.89265	3.15261	0.0388995	0.153359	Up
LOC782688	362.059	224.244	499.873	2.22915	1.15649	0.0326399	0.136863	Up
LOC782966	267.628	163.991	371.264	2.26393	1.17883	0.000518684	0.0077611	Up
LOC784148	15.6068	29.0613	2.15226	0.0740592	-3.75518	0.00186617	0.0192641	Down
LOC784866	62.7377	37.8027	87.6726	2.31921	1.21364	0.0255914	0.115862	Up
LOC787234	259.173	374.65	143.696	0.383548	-1.38252	0.0351769	0.143129	Down
LOC787269	25820.2	12851.6	38788.8	3.01822	1.5937	0.0189694	0.0943092	Up
LOC787465	3621.6	1329.8	5913.4	4.44682	2.15277	1.22462e-05	0.000473207	Up
LOC787624	5.55925	11.1185	0	0	#NAME?	0.0154101	0.0818307	Down
LOC788077	213.7	81.5274	345.872	4.2424	2.08488	1.15159e-05	0.000449344	Up
LOC788724	122.261	69.7377	174.784	2.50631	1.32557	0.0017033	0.0180978	Up
LOC790009	185.283	263.927	106.64	0.40405	-1.30739	0.000618042	0.00878302	Down
LOC790312	921.898	1229.93	613.867	0.499107	-1.00258	0.0384227	0.152167	Down
LONRF2	87.6226	122.251	52.9938	0.433482	-1.20595	0.0347364	0.141852	Down
LONRF3	656.683	1007.57	305.794	0.303496	-1.72025	0.000777306	0.0103631	Down
LOXL1	33.6091	14.3782	52.8399	3.675	1.87775	0.00937507	0.058881	Up
LOXL3	51.5382	85.7778	17.2986	0.201667	-2.30995	0.000593104	0.00852734	Down
LPAR3	8.20061	16.0272	0.37407	0.0233398	-5.42107	0.00665436	0.0463337	Down
LPAR6	249.895	393.548	106.241	0.269958	-1.88919	1.20669e-06	8.67457e-05	Down
LPIN1	2815.91	4437.32	1194.51	0.269195	-1.89327	0.000123492	0.00271004	Down
LPIN3	1738.48	2347.06	1129.91	0.481412	-1.05465	0.00811262	0.0534115	Down
LRAT	41.3154	64.8791	17.7517	0.273612	-1.8698	0.0283521	0.124237	Down
LRFN3	358.401	485.454	231.349	0.476562	-1.06926	0.00859817	0.0556762	Down
LRFN4	1621.85	1069.51	2174.2	2.0329	1.02354	0.00773354	0.0515615	Up
LRIG3	482.506	647.047	317.964	0.491409	-1.025	0.000859238	0.0111394	Down
LRP11	904.572	1445.64	363.508	0.251452	-1.99165	0.00402467	0.0332796	Down
LRP4	1877.19	2583.39	1170.99	0.453277	-1.14153	1.25446e-05	0.000480096	Down
LRPPRC	15160.9	9471.11	20850.7	2.2015	1.13849	2.55328e-06	0.000151847	Up
LRRC23	105.429	161.096	49.7617	0.308894	-1.69482	0.0183356	0.0925288	Down
LRRC31	133.029	83.0095	183.049	2.20516	1.14088	0.0154324	0.0819043	Up
LRRC51	194.136	279.672	108.599	0.388309	-1.36472	0.000294387	0.00514017	Down
LRRC59	10300	6558.76	14041.3	2.14085	1.09818	7.70911e-06	0.000337645	Up
LRRC61	91.0925	128.758	53.427	0.414941	-1.26902	0.00604683	0.0436658	Down
LRRC63	53.9792	79.2232	28.7352	0.362712	-1.46311	0.0140531	0.0770591	Down
LRRC75A	119.863	188.386	51.3407	0.27253	-1.87551	0.00745292	0.0502923	Down
LRRC8B	5023.03	7032.84	3013.21	0.428448	-1.22281	2.23133e-05	0.000734224	Down
LRRC9	21.8442	8.10012	35.5882	4.39354	2.13538	0.0184205	0.092742	Up
LRRK2	1022.08	1589.59	454.572	0.285968	-1.80607	0.00255631	0.0242546	Down
LSS	2921.39	4044	1798.78	0.444803	-1.16876	2.94179e-06	0.000163018	Down
LTBP3	2354.01	3466.47	1241.56	0.358163	-1.48131	0.0137277	0.0756492	Down
LTBP4	2132.96	3074.98	1190.94	0.3873	-1.36848	0.00171839	0.0181797	Down
LTV1	2110.85	1282.11	2939.59	2.29277	1.19709	4.78364e-06	0.000244686	Up
LUZP2	6844.4	4018.11	9670.69	2.40677	1.2671	0.000544687	0.00803388	Up
LYAR	4960.66	2168.89	7752.42	3.57438	1.83769	9.04291e-08	1.11012e-05	Up
LYPD3	1928.26	1162.55	2693.96	2.31728	1.21243	0.00283283	0.0259588	Up
LYRM1	228.034	338.011	118.057	0.349271	-1.51758	0.000334764	0.00564746	Down
LYSMD1	727.115	977.168	477.063	0.48821	-1.03443	0.0017204	0.0181826	Down
LZTS1	2311.02	1503.97	3118.06	2.07322	1.05187	0.0125235	0.0710078	Up
LZTS3	4336.45	5945.39	2727.51	0.45876	-1.12419	0.00045939	0.00707664	Down
MAK	13.835	25.1763	2.49362	0.0990461	-3.33576	0.00823023	0.053941	Down
MAK16	2945.59	1613.77	4277.41	2.65057	1.4063	2.31056e-08	3.96498e-06	Up
MALL	834.855	391.676	1278.03	3.26299	1.7062	0.00341969	0.0295319	Up
MAMDC2	4990.99	6682.96	3299.03	0.493647	-1.01845	0.0191061	0.094782	Down
MAML3	123.795	205.036	42.5533	0.20754	-2.26854	0.0144258	0.0783335	Down
MAN1C1	9.77421	18.505	1.04342	0.0563856	-4.14853	0.0103928	0.0629443	Down
MAP1A	483.161	781.531	184.792	0.236448	-2.0804	2.71395e-11	1.23749e-08	Down
MAP1B	1777.67	2656.52	898.825	0.338347	-1.56342	0.0169382	0.0875379	Down
MAPRE2	211.317	326.893	95.7406	0.292881	-1.77161	7.70567e-06	0.000337645	Down
MAPRE3	247.044	351.435	142.654	0.405918	-1.30074	0.000146172	0.00304537	Down
MAPT	457.064	627.412	286.715	0.456981	-1.12979	0.00608617	0.0438515	Down
MARF1	5201.37	7016.97	3385.77	0.482511	-1.05137	1.791e-05	0.000628188	Down
MASP1	122.426	59.4811	185.371	3.11647	1.63991	0.000644822	0.00901114	Up
MATN2	91.0919	28.1094	154.074	5.48123	2.4545	9.23118e-07	6.94907e-05	Up
MBD2	12762.4	8426.74	17098	2.02902	1.02078	3.03204e-05	0.000921683	Up
MBD5	1005.46	1438.64	572.273	0.397787	-1.32993	0.0182893	0.0923415	Down
MBD6	215.857	306.05	125.663	0.410596	-1.28421	0.000486086	0.00739591	Down
MBOAT2	56.1378	84.1045	28.1711	0.334954	-1.57797	0.00942858	0.0591652	Down
MBTD1	2369.98	3257.07	1482.89	0.455283	-1.13516	0.0303609	0.130124	Down
MCAM	1085.22	451.878	1718.57	3.80317	1.9272	0.000114835	0.00256864	Up
MCC	1781.06	2423.87	1138.25	0.469601	-1.09049	6.5842e-05	0.00167404	Down
MCF2L	134.336	210.058	58.614	0.279037	-1.84147	0.00704976	0.0482236	Down
MCM10	7515.09	4783.55	10246.6	2.14206	1.099	0.00328963	0.0287509	Up
MCM2	10706.2	6335.6	15076.8	2.37969	1.25077	7.48236e-06	0.000336369	Up
MCM3	11588.3	6124.19	17052.4	2.78444	1.47739	4.85755e-06	0.000246101	Up
MCM4	13917.3	7689.18	20145.5	2.61998	1.38955	9.21583e-06	0.000383394	Up
MCM5	6858.62	3341.6	10375.6	3.10499	1.63459	5.15907e-07	4.47466e-05	Up
MCM6	13891.3	8341.79	19440.9	2.33054	1.22066	5.07153e-07	4.47163e-05	Up
MCM7	14704.5	9623.77	19785.1	2.05586	1.03974	1.56908e-05	0.000573019	Up
MCRIP2	3098.73	1790.86	4406.6	2.46061	1.29902	9.01426e-06	0.000376593	Up
MDFI	4808.94	3110.27	6507.62	2.0923	1.06509	1.62922e-05	0.000588251	Up
MDGA1	279.739	420.492	138.986	0.330531	-1.59714	2.55948e-06	0.000151847	Down
MDH1B	146.953	199.931	93.9761	0.470043	-1.08913	0.00698515	0.0478975	Down
MEF2B	45.6088	72.3266	18.891	0.26119	-1.93683	0.00328744	0.0287475	Down
MEGF8	4442.96	6292.6	2593.31	0.412121	-1.27886	0.00596244	0.0432513	Down
MEGF9	2314.8	3233.43	1396.18	0.431796	-1.21158	1.90116e-06	0.000123336	Down
MELK	5652.83	3641.77	7663.9	2.10445	1.07344	0.00208988	0.0209574	Up
METRNL	742.493	1043.08	441.903	0.42365	-1.23905	1.6962e-05	0.000604234	Down
METTL1	1115.22	644.205	1586.23	2.46231	1.30001	1.05968e-06	7.75753e-05	Up
METTL13	1797.29	1086.9	2507.68	2.3072	1.20614	2.7472e-06	0.000157142	Up
METTL23	438	648.354	227.647	0.351116	-1.50998	0.00120014	0.0139723	Down
MEX3B	254.038	360.917	147.159	0.407737	-1.29429	0.0126155	0.0712423	Down
MFSD2A	4314.09	2685.91	5942.28	2.21239	1.14561	4.25562e-06	0.000222674	Up
MFSD8	485.534	689.433	281.635	0.408503	-1.29158	1.7322e-05	0.000611596	Down
MGAT5	5163.01	7577.48	2748.54	0.362725	-1.46305	0.0022279	0.0220155	Down
MGC126945	1136.55	1560.12	712.983	0.457007	-1.12971	0.0263167	0.11811	Down
MGLL	1820.48	1198.82	2442.15	2.03714	1.02654	0.000190866	0.00378388	Up
MIA	214.929	109.062	320.795	2.94139	1.5565	1.58814e-05	0.000577224	Up
MIB2	2281.82	3134.02	1429.62	0.456161	-1.13239	0.0152842	0.0813069	Down
MICALL2	154.746	282.913	26.5793	0.0939484	-3.41199	0.00804283	0.0530395	Down
MINDY1	1274.76	1748.46	801.065	0.458154	-1.1261	1.6614e-05	0.000595825	Down
MIS18A	1143.78	737.59	1549.96	2.10138	1.07134	0.0337257	0.139474	Up
MISP	725.479	396.098	1054.86	2.66313	1.41312	0.0378416	0.15073	Up
MKRN1	5123.75	7101.05	3146.45	0.443096	-1.17431	0.000574441	0.0083039	Down
MKRN2OS	13.0741	24.3893	1.75885	0.0721154	-3.79355	0.00435802	0.0349496	Down
MLF1	234.281	397.386	71.1764	0.179112	-2.48107	4.87788e-08	6.78475e-06	Down
MLYCD	78.7868	112.636	44.938	0.398968	-1.32566	0.00748895	0.0504927	Down
MMP11	1407.89	1920.95	894.826	0.465826	-1.10214	0.0402417	0.157175	Down
MMP13	18891.5	32916	4867.01	0.147861	-2.75768	0.0370211	0.148447	Down
MMP15	3343.02	4786.15	1899.89	0.396956	-1.33295	0.00202833	0.0204615	Down
MMP25	192.107	259.221	124.994	0.482193	-1.05232	0.0151944	0.0809714	Down
MMP3	919.252	284.017	1554.49	5.47322	2.45239	0.0390966	0.153946	Up
MOCOS	145.615	202.492	88.7382	0.43823	-1.19024	0.00330302	0.0288109	Down
MOK	155.752	221.767	89.7375	0.404648	-1.30526	0.000975346	0.0121499	Down
MORN3	26.7453	12.0688	41.4217	3.43213	1.77911	0.0403927	0.157533	Up
MPDZ	930.072	1343.03	517.113	0.385034	-1.37694	1.08182e-05	0.000431617	Down
MRI1	605.02	333.049	876.99	2.63321	1.39682	8.69755e-06	0.00036916	Up
MRM3	2137.94	1335.8	2940.09	2.201	1.13816	7.63655e-06	0.000337645	Up
MRPL12	4135	2394.52	5875.48	2.45372	1.29497	7.90923e-07	6.19898e-05	Up
MRPL15	6053.6	2759.04	9348.15	3.38819	1.76051	1.64116e-05	0.000591225	Up
MRPL20	4542.43	2650.74	6434.13	2.4273	1.27935	0.000273999	0.00489466	Up
MRTO4	6675.91	3564.54	9787.29	2.74574	1.45719	1.43444e-05	0.000536116	Up
M-SAA3.2	68.5783	136.034	1.12221	0.00824947	-6.92148	0.0105563	0.0635437	Down
MSRB2	455.452	768.406	142.497	0.185445	-2.43093	9.00576e-05	0.00212608	Down
MST1	73.9279	117.243	30.6127	0.261104	-1.9373	0.00203278	0.0204934	Down
MTFP1	658.223	375.041	941.406	2.51014	1.32777	2.89754e-06	0.000163018	Up
MTHFD1	11216.3	6298.3	16134.2	2.56168	1.35709	0.000661855	0.00920082	Up
MTR	900.445	564.879	1236.01	2.1881	1.12968	0.006183	0.0443282	Up
MTSS1	2345.75	3380.14	1311.37	0.387962	-1.36601	0.0333404	0.138598	Down
MTUS1	149.976	205.733	94.2189	0.457966	-1.12669	0.00456077	0.0361577	Down
MTX1	2462.25	1587.37	3337.12	2.10229	1.07196	2.18454e-05	0.000723302	Up
MUM1L1	1179.12	2139.44	218.787	0.102263	-3.28964	0.000391358	0.00630877	Down
MXD4	1090.45	1706.45	474.45	0.278033	-1.84667	0.0106938	0.0641169	Down
MYBBP1A	13307.5	5228.6	21386.3	4.09026	2.03219	5.27183e-06	0.00026134	Up
MYBL2	8309	4800.12	11817.9	2.462	1.29983	0.000711388	0.0097284	Up
MYC	5835.08	2762.15	8908	3.22502	1.68931	2.02728e-07	2.10087e-05	Up
MYCBPAP	92.1364	162.336	21.9365	0.13513	-2.88758	2.06498e-08	3.66167e-06	Down
MYCL	182.08	306.667	57.4937	0.187479	-2.4152	5.42214e-06	0.000267901	Down
MYH7B	482.932	687.706	278.157	0.40447	-1.30589	0.00284843	0.0260654	Down
MYLIP	443.536	647.182	239.89	0.370669	-1.4318	0.0437809	0.166555	Down
MYO5C	3265.69	4419.6	2111.78	0.477821	-1.06546	0.000669338	0.0092806	Down
MYOM3	71.3705	7.9327	134.808	16.994	4.08695	2.00729e-05	0.000678583	Up
MYORG	223.446	423.504	23.3878	0.0552245	-4.17855	0.011035	0.065375	Down
MYPN	52.2538	23.2013	81.3062	3.50438	1.80916	0.034157	0.140613	Up
MZF1	1191.72	1635.15	748.293	0.45763	-1.12775	0.000361122	0.00595982	Down
N4BP2L1	86.4683	116.15	56.7865	0.488906	-1.03237	0.0345256	0.141467	Down
NAA15	10867	6120.47	15613.6	2.55105	1.35109	7.98483e-05	0.00195445	Up
NACA	18522	12225.7	24818.4	2.03002	1.0215	2.37824e-05	0.000760789	Up
NACAD	26.5846	40.7142	12.455	0.305914	-1.7088	0.0422661	0.162693	Down
NADSYN1	2969.55	4447.8	1491.31	0.335291	-1.57651	0.00123433	0.0142847	Down
NANOS1	34.9392	61.6826	8.19571	0.132869	-2.91192	0.00199009	0.020255	Down
NAPEPLD	1224.55	1877.47	571.63	0.304468	-1.71564	3.45308e-05	0.00102034	Down
NAPRT	57.0327	16.5212	97.5441	5.90418	2.56174	0.00199843	0.0202754	Up
NAT14	251.233	377.597	124.869	0.330693	-1.59644	0.0277267	0.122226	Down
NATD1	1389.29	2014.93	763.64	0.37899	-1.39977	0.000142446	0.00298172	Down
NBEA	294.323	485.475	103.171	0.212516	-2.23436	1.131e-10	4.51242e-08	Down
NBR1	11196.6	15799.5	6593.71	0.417336	-1.26072	0.000681655	0.00940033	Down
NCAPG	16005.3	9880.56	22130.1	2.23976	1.16334	0.00212107	0.0211352	Up
NCAPH	3301.59	2136.3	4466.88	2.09095	1.06416	0.00256158	0.0242901	Up
NCL	59454	33972.7	84935.3	2.5001	1.32199	5.03163e-08	6.80584e-06	Up
NCOA7	917.572	1370.87	464.27	0.338667	-1.56206	9.34509e-08	1.12984e-05	Down
NDRG2	762.407	1040.63	484.181	0.465276	-1.10384	0.000734277	0.00999857	Down
NDRG4	11.0263	21.3699	0.682717	0.0319476	-4.96815	0.00238492	0.0230114	Down
NDUFAF4	492.335	262.083	722.587	2.75709	1.46315	0.00103826	0.0126197	Up
NEBL	194.442	307.94	80.9433	0.262854	-1.92767	1.16339e-06	8.43934e-05	Down
NEFH	48.112	83.1858	13.0382	0.156735	-2.6736	0.0110675	0.0653965	Down
NEK5	9.15162	16.9512	1.35206	0.0797623	-3.64815	0.0260394	0.117358	Down
NEPRO	1109.3	628.963	1589.64	2.52739	1.33765	6.45884e-07	5.39668e-05	Up
NEXMIF	16.0871	27.1741	5.00004	0.184	-2.44222	0.03035	0.130124	Down
NGF	2577.34	1296.16	3858.52	2.97688	1.5738	1.59145e-05	0.000577224	Up
NGFR	19.4241	37.7588	1.0895	0.0288542	-5.11507	2.80601e-05	0.000871227	Down
NHP2	2692.06	1473.56	3910.56	2.65381	1.40807	6.57065e-06	0.000312086	Up
NIFK	9340.63	4727.74	13953.5	2.95141	1.56141	5.55893e-09	1.21527e-06	Up
NIM1K	8.67172	16.6607	0.682717	0.0409776	-4.60902	0.0105475	0.0635197	Down
NIP7	3204.91	1679.03	4730.79	2.81757	1.49445	4.90871e-05	0.00133911	Up
NIPAL3	6727.32	10014.1	3440.57	0.343573	-1.54131	1.72719e-05	0.000611181	Down
NKIRAS1	247.576	365.755	129.398	0.353782	-1.49907	1.8579e-05	0.000642815	Down
NKPD1	185.537	300.641	70.4317	0.234272	-2.09375	2.53802e-06	0.000151847	Down
NKX3-1	36.7176	60.1012	13.334	0.221859	-2.17229	0.0031704	0.0281091	Down
NLGN2	1186.66	1703.57	669.758	0.39315	-1.34685	6.34282e-07	5.38431e-05	Down
NLGN3	90.0337	128.488	51.5797	0.401437	-1.31675	0.00686104	0.0472355	Down
NLRC5	2391.74	1403.03	3380.44	2.4094	1.26867	9.81205e-06	0.000396432	Up
NMB	44.3986	63.176	25.6212	0.405553	-1.30204	0.0387046	0.15293	Down
NMUR2	735.534	424.066	1047	2.46896	1.3039	3.05827e-06	0.000167722	Up
NOB1	2549.41	1667.54	3431.27	2.05768	1.04102	3.28057e-05	0.000978591	Up
NOC3L	1811.89	1177.08	2446.69	2.0786	1.05561	0.00027017	0.00486094	Up
NOC4L	1939.28	983.832	2894.72	2.94229	1.55694	2.98467e-09	6.90323e-07	Up
NOD2	27.7431	53.0774	2.40885	0.0453837	-4.46168	8.50381e-05	0.00204594	Down
NOL10	2877.04	1833.95	3920.12	2.13753	1.09594	1.11469e-05	0.000436013	Up
NOL6	1893.76	965.748	2821.77	2.92185	1.54688	0.000982722	0.0121914	Up
NOLC1	7706.61	3440.27	11973	3.48023	1.79918	6.40055e-11	2.68806e-08	Up
NOP14	6989.51	4395.36	9583.67	2.18041	1.1246	4.46685e-06	0.000229957	Up
NOP16	2959.65	1891.95	4027.36	2.12868	1.08996	5.90779e-05	0.00154561	Up
NOP2	4449.12	2177.16	6721.08	3.08708	1.62624	4.84738e-05	0.00132465	Up
NOP56	28772	13527.3	44016.7	3.25392	1.70218	0.000128664	0.0027808	Up
NOP58	13685.9	6737.29	20634.5	3.06274	1.61482	7.47604e-06	0.000336369	Up
NOTCH3	2231.92	3554.27	909.578	0.255911	-1.96628	0.0205289	0.099415	Down
NOXA1	376.956	529.923	223.989	0.422682	-1.24235	9.3292e-05	0.00218283	Down
NPDC1	359.438	559.23	159.646	0.285474	-1.80857	0.00369737	0.0312656	Down
NPM1	43397.8	22147	64648.7	2.91907	1.54551	1.31446e-05	0.000499463	Up
NPPB	203.25	28.0727	378.428	13.4803	3.75278	1.03336e-14	1.26857e-11	Up
NPR2	364.704	167.023	562.385	3.3671	1.75151	0.000380745	0.00618769	Up
NPTXR	752.45	1021.73	483.167	0.472889	-1.08043	0.000313471	0.00538582	Down
NQO2	711.897	1176.98	246.816	0.209704	-2.25358	0.00239269	0.0230725	Down
NR2E1	12.7167	22.3285	3.10494	0.139057	-2.84625	0.0250798	0.114259	Down
NR4A1	193.206	63.8839	322.528	5.04866	2.3359	0.00842828	0.0548998	Up
NRAP	24.8673	42.9946	6.74011	0.156766	-2.67331	0.00260817	0.0245713	Down
NRARP	103.106	140.401	65.8115	0.468741	-1.09314	0.016718	0.086737	Down
NRTN	158.202	229.446	86.9578	0.37899	-1.39977	0.000557352	0.00815317	Down
NSUN2	8319.72	5064.93	11574.5	2.28523	1.19234	1.05583e-06	7.75753e-05	Up
NT5C3B	2063.76	1247.88	2879.64	2.30762	1.20641	0.000228198	0.00432518	Up
NTF4	121.701	200.475	42.928	0.214132	-2.22343	0.00214822	0.0213604	Down
NUDT17	194.377	121.832	266.921	2.19089	1.13152	0.00195795	0.0199661	Up
NUP107	8346.87	5551.53	11142.2	2.00705	1.00508	3.55924e-05	0.00104224	Up
NUP160	12097.8	7185.28	17010.3	2.36737	1.24329	3.9266e-07	3.64329e-05	Up
NUP35	4363.37	2479.19	6247.56	2.52	1.33342	1.66929e-05	0.000597312	Up
NUP37	1017.74	674.884	1360.59	2.01604	1.01153	0.000140172	0.00294343	Up
NUP54	4440.62	2702.5	6178.74	2.28631	1.19302	1.39992e-06	9.62987e-05	Up
NUPR1	394.481	766.517	22.4451	0.0292819	-5.09385	0.00573034	0.0422015	Down
NUTF2	9102.58	5768.27	12436.9	2.15609	1.10842	0.0125908	0.0711787	Up
NXPE3	1009.4	1347.54	671.255	0.498134	-1.00539	0.000235239	0.00440631	Down
NXPH4	122.378	169.609	75.1467	0.44306	-1.17443	0.00469105	0.036712	Down
NXT1	4431.36	2478.97	6383.75	2.57516	1.36466	3.90156e-08	5.87405e-06	Up
NYAP1	133.277	211.508	55.0467	0.260259	-1.94198	6.99075e-06	0.000322443	Down
NYX	8.69645	17.0188	0.37407	0.0219798	-5.50768	0.0048179	0.0372524	Down
OCIAD2	1736.15	2420.76	1051.54	0.434384	-1.20296	0.0148953	0.0800774	Down
OGDHL	9.20211	17.3935	1.0107	0.0581082	-4.10512	0.0142722	0.0778699	Down
OLFM1	307.273	541.696	72.8503	0.134485	-2.89448	0.0164335	0.0857066	Down
ONECUT2	290.693	461.992	119.394	0.258434	-1.95213	2.0271e-08	3.65691e-06	Down
ORC1	2852.12	1703.9	4000.33	2.34776	1.23128	0.002575	0.0244008	Up
ORMDL3	2755.67	3784.56	1726.79	0.456272	-1.13203	0.00512214	0.0389073	Down
OSR1	1514.13	902.095	2126.17	2.35693	1.23691	2.30813e-06	0.00014117	Up
OTULINL	221.385	385.61	57.1592	0.14823	-2.75409	0.000494242	0.0074906	Down
OVGP1	86.0855	55.8825	116.289	2.08095	1.05724	0.0254359	0.11542	Up
P3H2	696.732	417.715	975.749	2.33592	1.22399	0.00892032	0.0570561	Up
P4HA3	26.5423	49.6918	3.39281	0.0682772	-3.87245	0.000594372	0.00853788	Down
PA2G4	14615.9	9041.33	20190.4	2.23312	1.15906	2.5405e-06	0.000151847	Up
PABPC1L	37.2396	19.9225	54.5567	2.73844	1.45336	0.0381931	0.151661	Up
PAFAH2	3262.73	4664.84	1860.63	0.398862	-1.32604	0.0218826	0.10406	Down
PAICS	18041.1	11310.4	24771.7	2.19017	1.13104	2.79686e-05	0.000871227	Up
PAK3	640.459	1157.78	123.14	0.106359	-3.23298	0.000105043	0.0024017	Down
PALD1	51.9965	89.2216	14.7714	0.165558	-2.59459	0.0143564	0.0781027	Down
PALM3	138.439	50.4152	226.462	4.49194	2.16734	7.45329e-07	5.97724e-05	Up
PANK3	2694.26	3607.16	1781.36	0.493842	-1.01788	0.000159034	0.00327065	Down
PAOX	924.682	1297.83	551.538	0.424971	-1.23456	0.000274192	0.00489466	Down
PAPLN	24.7668	43.7062	5.82754	0.133334	-2.90688	0.0412962	0.160118	Down
PAPSS2	1022.93	1368.81	677.048	0.494625	-1.01559	0.00170025	0.0180978	Down
PARD6A	100.852	162.074	39.631	0.244525	-2.03195	0.000612115	0.00870655	Down
PARL	2960.78	1953.05	3968.52	2.03196	1.02287	4.49546e-05	0.00124338	Up
PARM1	50.9135	96.4127	5.41422	0.0561567	-4.1544	0.00736011	0.0498769	Down
PARP10	3458.01	4812.15	2103.87	0.4372	-1.19364	0.00557697	0.0413582	Down
PARP11	786.565	1138.31	434.817	0.381984	-1.38842	7.77051e-07	6.16963e-05	Down
PBLD	62.6952	93.3344	32.056	0.343454	-1.54181	0.00604401	0.0436652	Down
PBX1	197.487	349.52	45.4529	0.130044	-2.94293	0.00409376	0.0336418	Down
PBX4	51.6578	90.762	12.5537	0.138315	-2.85397	9.59649e-06	0.000391689	Down
PBXIP1	4029.34	6105.76	1952.91	0.319847	-1.64455	0.00981399	0.0605417	Down
PCDH10	12.7569	23.3615	2.15226	0.0921283	-3.44021	0.0127377	0.0717544	Down
PCDH19	21.467	38.5107	4.42342	0.114862	-3.12202	0.00223996	0.0220663	Down
PCDH9	14.8464	24.9019	4.79096	0.192393	-2.37787	0.0485073	0.178535	Down
PCDHA13	270	449.985	90.0165	0.200044	-2.32161	0.00143578	0.0160235	Down
PCDHA3	46.532	84.2906	8.77345	0.104086	-3.26415	2.46946e-06	0.000148717	Down
PCGF6	2599.4	1482.57	3716.23	2.50662	1.32574	1.49425e-07	1.64461e-05	Up
PCLAF	6021.09	3902.72	8139.46	2.08559	1.06045	0.00956355	0.059619	Up
PCLO	366.994	674.137	59.8506	0.088781	-3.49361	0.00532557	0.04009	Down
PCMTD1	8424.86	11441.6	5408.09	0.472668	-1.0811	0.0131433	0.0732379	Down
PCNA	13964.2	7829.51	20098.8	2.56706	1.36011	1.23063e-05	0.000473244	Up
PCP4L1	109.093	174.345	43.8406	0.251459	-1.9916	8.53393e-05	0.00204802	Down
PCYOX1	2645.74	3706.85	1584.62	0.427484	-1.22606	1.8063e-05	0.000631501	Down
PDAP1	6826.94	4484.29	9169.6	2.04483	1.03198	2.37881e-05	0.000760789	Up
PDCD2L	462.517	285.383	639.651	2.24137	1.16438	9.78517e-05	0.00227641	Up
PDE4A	12.9149	25.1277	0.702058	0.0279396	-5.16155	0.000690343	0.00948939	Down
PDE4D	60.3148	19.3292	101.3	5.24078	2.38978	0.00101659	0.012499	Up
PDE4DIP	2199.07	3119.91	1278.23	0.4097	-1.28736	7.06978e-07	5.72724e-05	Down
PDE9A	58.3825	103.582	13.1835	0.127277	-2.97396	1.3084e-06	9.15823e-05	Down
PDGFRA	3678.51	6324.25	1032.77	0.163304	-2.61437	7.76413e-13	5.90037e-10	Down
PDK2	1002.55	1462.24	542.862	0.371253	-1.42953	0.00137001	0.0155191	Down
PDLIM1	2597.65	1634.05	3561.25	2.17941	1.12394	7.47305e-06	0.000336369	Up
PDXP	554.986	798.915	311.057	0.389349	-1.36086	4.80295e-06	0.000244889	Down
PECAM1	1316.85	637.946	1995.75	3.12841	1.64543	0.0453037	0.170038	Up
PELI3	158.575	271.93	45.2193	0.16629	-2.58823	2.3075e-06	0.00014117	Down
PER1	1008.97	1433.57	584.373	0.407635	-1.29465	0.00967935	0.0599894	Down
PER2	51.0484	29.6804	72.4165	2.43988	1.28681	0.0318927	0.134482	Up
PES1	6919.05	3809.2	10028.9	2.63281	1.3966	1.67753e-08	3.18711e-06	Up
PET117	53.9762	32.0006	75.9518	2.37345	1.24698	0.0365271	0.147039	Up
PEX11G	1789.37	2412.09	1166.65	0.483665	-1.04792	0.000605478	0.00866264	Down
PFN1	51626.5	33575.7	69677.4	2.07523	1.05327	1.3525e-05	0.00051148	Up
PFN2	86.5101	137.194	35.8257	0.261131	-1.93715	0.000123891	0.00271217	Down
PGAM1	55022.6	31001.8	79043.4	2.54964	1.35029	3.55194e-08	5.45052e-06	Up
PGAM5	2197.76	1449.1	2946.42	2.03328	1.02381	5.80468e-05	0.00152866	Up
PGGHG	5767.38	8017.07	3517.69	0.438775	-1.18845	0.000231412	0.00435194	Down
PGK1	48290.1	30081.4	66498.8	2.21063	1.14446	0.00139573	0.0156863	Up
PGM2L1	1322.42	1937.12	707.721	0.365348	-1.45266	0.00442919	0.0353781	Down
PHACTR1	32.9308	9.47727	56.3843	5.94942	2.57275	0.000753435	0.0101469	Up
PHB2	6415.46	4081.91	8749.02	2.14336	1.09988	6.9293e-06	0.000322404	Up
PHETA1	672.911	995	350.822	0.352585	-1.50396	1.54166e-07	1.67369e-05	Down
PHF21A	1811.39	2432	1190.77	0.489626	-1.03025	8.08294e-05	0.00197543	Down
PHKG1	132.587	70.5211	194.654	2.76022	1.46478	0.000402614	0.00645112	Up
PHLDA2	35.3738	15.2298	55.5178	3.64534	1.86605	0.011808	0.0683708	Up
PHOSPHO1	55.9208	91.8404	20.0013	0.217783	-2.19904	0.000283287	0.00501327	Down
PIAS3	1353.85	1918.04	789.659	0.411702	-1.28033	1.34711e-06	9.34721e-05	Down
PIF1	141.164	91.4894	190.838	2.0859	1.06067	0.00768547	0.051405	Up
PIGW	4480.63	2808.51	6152.76	2.19076	1.13143	0.000173388	0.00351108	Up
PIGZ	43.0633	66.7902	19.3365	0.289511	-1.78831	0.00724464	0.0492198	Down
PIK3C2G	51.5048	21.8029	81.2068	3.72458	1.89708	0.00416764	0.0339517	Up
PIK3CD	228.999	328.475	129.523	0.394315	-1.34258	0.00756735	0.0508494	Down
PIK3IP1	576.535	969.858	183.212	0.188905	-2.40426	0.0252547	0.114784	Down
PIK3R3	965.809	1368.44	563.174	0.411543	-1.28089	0.0402126	0.157138	Down
PIMREG	3676.7	2448.04	4905.36	2.00379	1.00273	0.0040199	0.0332612	Up
PIP5K1C	1216.37	1692.91	739.84	0.437024	-1.19422	1.41821e-05	0.000532547	Down
PKD2L1	46.7835	78.2839	15.2831	0.195227	-2.35677	0.000636269	0.00894644	Down
PKMYT1	1181.38	782.695	1580.07	2.01875	1.01346	0.000126272	0.0027474	Up
PKP2	12755.4	7880.98	17629.9	2.23702	1.16158	1.66492e-06	0.000111174	Up
PLA2G4A	12868.2	6661.54	19074.8	2.86343	1.51774	1.04651e-09	3.26468e-07	Up
PLA2G7	5.53756	11.0751	0	0	#NAME?	0.0155889	0.0825362	Down
PLAC8	19236.3	11620.4	26852.3	2.3108	1.20839	2.81789e-06	0.000160038	Up
PLAG1	320.454	491.569	149.34	0.303803	-1.71879	0.0237822	0.110172	Down
PLAUR	20062.6	12792.6	27332.6	2.13659	1.09531	7.03518e-06	0.000323557	Up
PLEKHD1	1019.62	1589.45	449.794	0.282988	-1.82119	0.000382451	0.00620279	Down
PLEKHM3	1192.73	1751.05	634.406	0.3623	-1.46474	4.5264e-08	6.39263e-06	Down
PLEKHS1	11.2471	21.7921	0.702058	0.0322162	-4.95607	0.0428065	0.1641	Down
PLK1	3943.1	2423.13	5463.06	2.25455	1.17284	0.000582094	0.00840692	Up
PLK2	25790.3	13272.4	38308.1	2.88629	1.52922	5.3391e-09	1.18343e-06	Up
PLN	7.70096	1.26089	14.141	11.2151	3.48737	0.0437509	0.16652	Up
PLPBP	1108.45	695.247	1521.65	2.18865	1.13004	2.01363e-05	0.000678583	Up
PLPPR2	554.871	912.231	197.51	0.216513	-2.20747	7.08062e-09	1.49626e-06	Down
PLPPR3	35.3158	53.6109	17.0207	0.317485	-1.65524	0.0333968	0.138761	Down
PM20D2	285.294	389.84	180.747	0.463645	-1.10891	0.00838374	0.0546776	Down
PNMA1	107.167	147.844	66.4905	0.449733	-1.15286	0.00995117	0.0610576	Down
PNO1	2732.19	1666.26	3798.12	2.27943	1.18867	1.94703e-06	0.0001258	Up
PNPT1	5823.07	3269.03	8377.11	2.56257	1.35759	4.14689e-08	6.03124e-06	Up
POLD1	5050.21	3188.4	6912.02	2.16786	1.11627	5.17013e-06	0.000257844	Up
POLE2	1531.2	972.143	2090.27	2.15016	1.10445	0.0118639	0.0685506	Up
POLN	99.1334	144.938	53.3292	0.367946	-1.44243	0.00211547	0.0211005	Down
POLR1B	5972.72	3845.9	8099.54	2.10602	1.07452	1.11453e-05	0.000436013	Up
POLR1C	2470.57	1507.14	3433.99	2.27848	1.18807	0.00100156	0.0123625	Up
POLR3D	3172.42	2088.74	4256.1	2.03764	1.0269	3.69458e-05	0.00107203	Up
POLR3GL	1410.11	1942.65	877.563	0.451734	-1.14645	1.07925e-05	0.000431617	Down
POLRMT	2593.98	1538.17	3649.79	2.37282	1.2466	7.56951e-05	0.00187267	Up
POSTN	84.4121	28.9911	139.833	4.82332	2.27003	1.0302e-05	0.000414131	Up
PPAN	2347.56	939.292	3755.84	3.99858	1.99949	6.61124e-05	0.00167474	Up
PPARG	43.3888	16.3015	70.4761	4.32328	2.11213	0.00115301	0.0135583	Up
PPCDC	1103.22	1477.39	729.061	0.49348	-1.01894	0.000169765	0.00345572	Down
PPDPF	4648.52	6408.75	2888.29	0.45068	-1.14982	0.00281013	0.0258781	Down
PPFIA4	103.861	165.334	42.3878	0.256377	-1.96366	0.00285337	0.0260807	Down
PPFIBP2	636.531	849.718	423.343	0.498216	-1.00516	0.023151	0.108158	Down
PPM1D	966.591	1294.93	638.253	0.492886	-1.02067	0.000173585	0.00351108	Down
PPM1K	2246.59	1268.97	3224.2	2.5408	1.34528	0.0248014	0.113428	Up
PPM1L	61.6726	111.518	11.8269	0.106053	-3.23714	9.2251e-06	0.000383394	Down
PPP1R13L	1424.07	932.439	1915.7	2.0545	1.03879	0.0015342	0.0168741	Up
PPP1R14B	9277.96	5207.35	13348.6	2.56341	1.35806	5.34396e-08	7.04829e-06	Up
PPP1R1B	147.749	232.788	62.7102	0.269388	-1.89224	3.80025e-06	0.000204893	Down
PPP1R36	106.227	155.276	57.1771	0.368228	-1.44133	0.00124959	0.0144196	Down
PPP1R42	38.7711	65.0207	12.5216	0.192578	-2.37649	0.00709717	0.048449	Down
PPRC1	2203.74	1318.49	3089	2.34283	1.22825	0.000645885	0.00901809	Up
PPT2	1726.71	2340.87	1112.55	0.475273	-1.07317	0.00279196	0.0257554	Down
PQLC1	2276.2	1377.77	3174.64	2.30419	1.20426	0.00790531	0.0524761	Up
PQLC3	678.19	914.229	442.152	0.483634	-1.04801	0.000187671	0.00373913	Down
PRKCG	11.6246	21.5038	1.74547	0.0811707	-3.6229	0.0112026	0.0659715	Down
PRKN	9.6504	19.3008	0	0	#NAME?	0.00513925	0.0390001	Down
PRMT1	20276.3	11585.9	28966.6	2.50015	1.32202	0.000171092	0.00347386	Up
PRMT5	7411.21	4174.41	10648	2.55078	1.35094	1.02295e-05	0.000412253	Up
PROCA1	237.438	356.458	118.419	0.332211	-1.58983	0.0243165	0.112061	Down
PROM1	715.823	274.076	1157.57	4.22354	2.07845	2.43952e-11	1.14507e-08	Up
PRORSD1	628.366	397.538	859.194	2.16129	1.11189	0.000233357	0.0043762	Up
PROX2	16.4338	28.2872	4.58045	0.161926	-2.62659	0.0202873	0.0985988	Down
PRR15	28.5808	49.7403	7.42139	0.149203	-2.74465	0.0010052	0.0123972	Down
PRR15L	493.987	254.727	733.247	2.87857	1.52535	0.00372624	0.0313925	Up
PRR19	212.512	303.884	121.141	0.398642	-1.32683	0.0401293	0.156967	Down
PRRG2	1367.32	1873.67	860.962	0.459505	-1.12185	0.0385718	0.152595	Down
PRSS16	30.1556	58.4735	1.83764	0.0314269	-4.99186	2.18758e-07	2.22367e-05	Down
PRSS8	5112.05	3221.05	7003.06	2.17416	1.12046	6.92649e-06	0.000322404	Up
PRTFDC1	82.0523	42.9388	121.166	2.82183	1.49663	0.0024319	0.0233518	Up
PSAT1	14700.8	21290.8	8110.81	0.380953	-1.39231	0.000888826	0.0114025	Down
PSD	553.792	765.304	342.28	0.447247	-1.16086	6.53146e-05	0.00167312	Down
PSEN2	972.577	1512.29	432.866	0.286233	-1.80474	6.56988e-07	5.43257e-05	Down
PSMB9	947.829	1326.11	569.55	0.42949	-1.2193	0.00869165	0.0560046	Down
PSPH	6400.83	8676.39	4125.27	0.475459	-1.07261	0.00395403	0.0329001	Down
PTCD3	3779.8	1975.89	5583.71	2.82593	1.49872	2.07798e-09	5.43647e-07	Up
PTGS1	146.818	57.4095	236.227	4.11478	2.04081	7.84052e-07	6.1944e-05	Up
PTHLH	1762.3	916.452	2608.14	2.84591	1.50889	2.53365e-07	2.49596e-05	Up
PTPN22	466.548	158.427	774.668	4.88974	2.28976	6.97483e-13	5.56556e-10	Up
PTPN6	1002.39	1357.06	647.723	0.4773	-1.06703	0.000724719	0.00988529	Down
PTPRE	4407.05	2795.32	6018.78	2.15317	1.10646	9.51441e-06	0.000390336	Up
PTPRU	50.7567	92.1742	9.33926	0.101322	-3.30298	5.12116e-06	0.000256203	Down
PUM3	4662.51	2687.23	6637.8	2.47013	1.30459	6.25092e-06	0.000300642	Up
PURG	182.722	264.667	100.778	0.380771	-1.393	0.000867069	0.0112045	Down
PUS1	2314.63	1215.55	3413.71	2.80835	1.48973	6.89237e-09	1.48642e-06	Up
PUS7	2085.34	1374.18	2796.5	2.03503	1.02505	5.20318e-05	0.00140504	Up
PUSL1	586.805	255.25	918.359	3.59788	1.84715	0.00139357	0.015673	Up
PVR	13579.7	8326.88	18832.5	2.26166	1.17738	0.000559557	0.00816268	Up
PWP2	4101.81	2464.18	5739.44	2.32914	1.2198	0.000259154	0.00473209	Up
QTRT1	1889.23	1102.45	2676.01	2.42733	1.27937	8.26622e-07	6.37298e-05	Up
RAB26	314.262	553.225	75.2995	0.13611	-2.87715	2.09543e-12	1.33764e-09	Down
RAB33A	8.25023	1.25003	15.2504	12.2	3.60881	0.0340932	0.140605	Up
RAB36	95.3651	166.412	24.3183	0.146133	-2.77464	0.0256417	0.115991	Down
RAB3A	189.076	274.781	103.371	0.376196	-1.41044	0.000139879	0.00294114	Down
RAB3D	1840.3	2463.24	1217.36	0.494212	-1.0168	0.00596705	0.0432513	Down
RAB3IP	2823.49	3839.41	1807.57	0.470794	-1.08683	1.49806e-05	0.000553416	Down
RAB40B	57.2776	111.091	3.46421	0.0311835	-5.00307	4.88907e-08	6.78475e-06	Down
RAD51AP1	1369.21	812.624	1925.79	2.36984	1.24479	0.00585756	0.0427438	Up
RALGPS1	299.614	453.721	145.508	0.320699	-1.64071	2.06949e-05	0.000690941	Down
RAMP2	36.0249	18.5686	53.4811	2.88019	1.52616	0.0308546	0.131555	Up
RAN	33338.8	20845	45832.6	2.19874	1.13668	0.000289619	0.00508607	Up
RANBP1	9683.52	4867.57	14499.5	2.97879	1.57473	2.53137e-08	4.29338e-06	Up
RANGRF	195.106	91.0983	299.114	3.28342	1.7152	0.000147263	0.00306411	Up
RAP1GAP	308.144	449.556	166.732	0.370882	-1.43097	0.000935008	0.0118505	Down
RAPGEFL1	62.4364	106.603	18.2697	0.171381	-2.54472	0.000248838	0.00460164	Down
RASAL1	10.1499	19.2104	1.0895	0.0567141	-4.14015	0.00869067	0.0560046	Down
RASAL3	54.2662	90.2902	18.2421	0.202039	-2.3073	0.00567597	0.0419171	Down
RASGEF1B	39.1853	65.075	13.2956	0.204312	-2.29116	0.000872789	0.0112693	Down
RASL11B	180.595	245.215	115.976	0.472954	-1.08023	0.0193839	0.0957832	Down
RASSF4	615.037	1170.71	59.3626	0.0507065	-4.30169	1.9933e-06	0.000127755	Down
RBBP7	22464	14411.1	30517	2.1176	1.08243	0.00885185	0.0567792	Up
RBM44	1806.99	1136.73	2477.24	2.17926	1.12384	0.00184227	0.0191039	Up
RCC1L	2698.12	1680.7	3715.53	2.2107	1.1445	0.00098274	0.0121914	Up
RCL1	2550.01	1519.87	3580.15	2.35556	1.23607	8.924e-07	6.78181e-05	Up
RCOR2	203.41	352.08	54.7396	0.155475	-2.68525	2.05314e-09	5.43647e-07	Down
RCOR3	1039.81	1397.08	682.547	0.488552	-1.03342	0.000133876	0.00286648	Down
RDH12	9.875	19.0807	0.669346	0.0350798	-4.83321	0.00518646	0.0392464	Down
REEP6	128.564	217.933	39.1952	0.17985	-2.47514	2.18104e-05	0.000723302	Down
RETSAT	311.422	522	100.844	0.193189	-2.37192	0.00101954	0.0125142	Down
RFX2	79.9088	125.706	34.1113	0.271357	-1.88174	0.0008275	0.0108424	Down
RFX3	834.016	1331.52	336.511	0.252727	-1.98435	0.00265538	0.0248693	Down
RFX7	1569.46	2165.3	973.625	0.44965	-1.15313	0.0441399	0.167362	Down
RFXANK	3046.66	4201.45	1891.87	0.45029	-1.15107	0.00777891	0.0517913	Down
RGCC	309.689	111.265	508.112	4.56668	2.19114	9.46011e-07	7.05486e-05	Up
RGL3	74.5473	47.7446	101.35	2.12275	1.08594	0.0352069	0.14317	Up
RGMA	13.7475	24.1558	3.33933	0.138242	-2.85474	0.0216413	0.10322	Down
RGS10	434.529	614.826	254.231	0.413501	-1.27404	0.00144752	0.0161095	Down
RGS14	217.126	354.453	79.798	0.22513	-2.15117	4.42641e-05	0.00123068	Down
RGS2	547.418	860.09	234.745	0.272931	-1.87339	3.28658e-07	3.14075e-05	Down
RGS3	359.554	601.978	117.13	0.194575	-2.3616	0.0186222	0.0934272	Down
RGS8	20.4784	6.70592	34.251	5.10757	2.35264	0.0134864	0.0746808	Up
RGS9BP	17.9228	28.8236	7.02201	0.24362	-2.03729	0.0440147	0.167107	Down
RHOJ	10.7675	21.1937	0.341359	0.0161066	-5.95621	0.00377625	0.0316685	Down
RHOV	1103.69	1644.44	562.935	0.342326	-1.54656	0.00906791	0.0576783	Down
RHPN1	157.516	278.809	36.224	0.129924	-2.94426	3.47998e-12	1.98346e-09	Down
RIIAD1	255.365	378.365	132.366	0.349836	-1.51525	1.59601e-05	0.000577567	Down
RIMKLA	86.1346	133.95	38.3188	0.286068	-1.80557	0.000348999	0.00583966	Down
RIMS3	482.987	813.471	152.504	0.187473	-2.41525	1.12545e-14	1.28293e-11	Down
RIOK1	7861.15	4963.54	10758.8	2.16756	1.11607	0.000350624	0.00584796	Up
RIPOR3	164.661	40.8299	288.493	7.06573	2.82084	1.5518e-09	4.42235e-07	Up
RMI2	618.048	411.836	824.26	2.00143	1.00103	0.000422566	0.00666377	Up
RNASE12	7.87971	15.3854	0.37407	0.0243134	-5.3621	0.00847263	0.0550997	Down
RNASE4	106.456	166.175	46.7372	0.281254	-1.83006	0.000359991	0.00594731	Down
RNASEL	587.544	1000.03	175.061	0.175056	-2.51411	0.00344551	0.0297226	Down
RND1	706.119	1088.34	323.9	0.29761	-1.7485	0.00299735	0.0269947	Down
RND2	61.6221	100.97	22.2741	0.220601	-2.18049	0.000947911	0.0119492	Down
RND3	16408.6	7657.86	25159.3	3.28542	1.71608	1.27997e-07	1.45908e-05	Up
RNF103	1522.18	2097.79	946.568	0.451221	-1.14809	1.56689e-05	0.000573019	Down
RNF112	39.1906	62.8829	15.4982	0.246461	-2.02057	0.00410945	0.033686	Down
RNF122	623.05	860.049	386.05	0.44887	-1.15563	0.0218288	0.103928	Down
RNF128	24.536	48.698	0.37407	0.00768143	-7.02441	0.00010988	0.00248031	Down
RNF157	47.0635	68.8923	25.2346	0.36629	-1.44894	0.022185	0.105028	Down
RNF182	36.9281	65.5608	8.29528	0.126528	-2.98247	8.29881e-05	0.00201102	Down
RNF208	120.202	178.691	61.7138	0.345366	-1.5338	0.00036637	0.00602681	Down
RNF24	2463.63	3754.2	1173.06	0.312466	-1.67823	8.38997e-11	3.43322e-08	Down
RNF34	653.787	983.576	323.999	0.329409	-1.60205	0.000497682	0.0075071	Down
RNF6	1495.32	2013.51	977.13	0.485288	-1.04309	6.02937e-05	0.00157227	Down
ROBO1	172.354	305.324	39.3841	0.128991	-2.95466	0.0432895	0.165277	Down
ROGDI	1542.47	2120.22	964.73	0.455014	-1.13602	0.0136852	0.0754933	Down
RPF2	1810.07	1019.75	2600.39	2.55004	1.35052	2.28204e-07	2.27619e-05	Up
RPIA	1064.59	555.847	1573.34	2.83052	1.50107	2.80072e-07	2.70889e-05	Up
RPL36AL	10728.8	7003.48	14454.2	2.06386	1.04535	1.43854e-05	0.000536395	Up
RPS4Y1	8852.79	5760.85	11944.7	2.07343	1.05202	1.55777e-05	0.000571503	Up
RPS6KA4	4221.23	2438.35	6004.11	2.46237	1.30005	1.99683e-07	2.09654e-05	Up
RPS6KA5	345.805	463.326	228.283	0.492705	-1.0212	0.00150166	0.016608	Down
RRM2	31848.9	14603	49094.8	3.36198	1.74931	0.000258414	0.00472397	Up
RRP1	2564.71	1562.88	3566.54	2.28203	1.19032	2.95595e-06	0.000163018	Up
RRP12	4985.96	3205.18	6766.75	2.11119	1.07806	1.11447e-05	0.000436013	Up
RRP15	1705.68	875.387	2535.98	2.89698	1.53455	2.15906e-06	0.000136543	Up
RRP7A	2758.72	1736.64	3780.8	2.17708	1.1224	8.31561e-05	0.00201102	Up
RRP8	1176.1	702.539	1649.66	2.34814	1.23152	0.00430889	0.0346426	Up
RRP9	1470.83	703.968	2237.69	3.17869	1.66843	1.3481e-07	1.52404e-05	Up
RRS1	3442.26	1363.81	5520.71	4.04802	2.01722	7.39629e-08	9.29429e-06	Up
RSAD2	569.68	1136.85	2.50699	0.0022052	-8.82488	0.0306166	0.130752	Down
RSL1D1	7876.59	3461.79	12291.4	3.55059	1.82806	1.65147e-09	4.62383e-07	Up
RSL24D1	4069	2486.53	5651.48	2.27284	1.18449	1.79208e-06	0.000118181	Up
RTKN2	11.8903	2.87265	20.9079	7.27826	2.86359	0.0285068	0.124697	Up
RTN4R	111.215	173.17	49.2593	0.284456	-1.81372	4.50585e-05	0.0012441	Down
RUNDC3A	404.136	636.988	171.284	0.268896	-1.89488	0.00376141	0.0315982	Down
RUVBL1	8533.84	5240.59	11827.1	2.25682	1.17429	1.24919e-06	8.8973e-05	Up
RUVBL2	6089.18	3725.58	8452.78	2.26885	1.18196	1.5572e-06	0.000104417	Up
RYR1	14.7054	24.5738	4.83704	0.196837	-2.34492	0.0403701	0.157484	Down
S100A16	13391.5	8640.04	18143	2.09988	1.0703	1.47439e-05	0.000545936	Up
S100A2	92847.6	59806.1	125889	2.10495	1.07379	9.2618e-06	0.00038392	Up
S100A3	31.4989	13.9503	49.0474	3.51586	1.81388	0.0178934	0.0908904	Up
S100B	4042.24	6413.92	1670.55	0.260457	-1.94088	3.86855e-06	0.000207175	Down
SAA3	856.803	1664.37	49.239	0.0295843	-5.07903	0.00829779	0.0542057	Down
SAMD10	110.322	159.888	60.7551	0.379985	-1.39599	0.011063	0.0653965	Down
SAMD11	114.023	212	16.0455	0.0756864	-3.72382	0.00132313	0.0151477	Down
SAMD9	1973.35	3270.67	676.035	0.206696	-2.27442	0.0341429	0.140613	Down
SASH1	1974.8	2989.98	959.63	0.320949	-1.63958	0.0172107	0.0884306	Down
SBK1	105.651	169.085	42.2166	0.249677	-2.00187	0.0440203	0.167107	Down
SCAMP5	167.887	259.164	76.6086	0.295599	-1.75829	0.0128892	0.0722353	Down
SCEL	20379.3	6870.78	33887.8	4.93216	2.30222	1.70881e-13	1.60417e-10	Up
SCG5	1001.59	398.529	1604.65	4.02644	2.00951	3.30472e-13	2.77579e-10	Up
SCLY	124.768	203.21	46.3265	0.227974	-2.13306	1.12841e-06	8.22295e-05	Down
SCN4B	11.8366	22.5838	1.0895	0.0482426	-4.37355	0.0160797	0.0842193	Down
SCNN1D	107.525	194.089	20.9616	0.108	-3.2109	0.0192252	0.0951658	Down
SCRT1	12.1822	21.6469	2.7175	0.125538	-2.99381	0.0272834	0.12086	Down
SCUBE2	4.87611	9.75222	0	0	#NAME?	0.0261108	0.117547	Down
SDC2	1529.31	2469.12	589.488	0.238744	-2.06646	8.90926e-05	0.00210954	Down
SDC3	360.729	493.803	227.656	0.461026	-1.11708	0.0216126	0.103114	Down
SDR42E1	530.032	811.741	248.323	0.305914	-1.7088	9.38311e-07	7.03029e-05	Down
SEC14L4	28.9045	52.198	5.61106	0.107496	-3.21765	0.000133506	0.00286374	Down
SEC22C	1714.65	2303.29	1126.01	0.488873	-1.03247	6.22998e-05	0.00161403	Down
SEL1L3	15.3968	26.1483	4.64531	0.177652	-2.49287	0.030105	0.129326	Down
SEMA4G	431.996	643.713	220.279	0.342201	-1.54708	3.97821e-07	3.66984e-05	Down
SEMA6B	75.2515	108.006	42.4976	0.393476	-1.34565	0.0143743	0.0781599	Down
SEMA6C	306.807	558.809	54.8041	0.0980731	-3.35	1.13185e-15	1.80632e-12	Down
SEMA6D	243.06	427.099	59.0208	0.13819	-2.85528	0.0207098	0.100002	Down
SERBP1	41935.6	26000.3	57870.9	2.22578	1.15431	0.000119076	0.00264303	Up
SERINC5	7825.18	10459.5	5190.89	0.496285	-1.01076	3.22876e-05	0.000970615	Down
SERP2	33.7582	14.526	52.9904	3.64797	1.86709	0.0116047	0.0677621	Up
SERPINB10	1626.16	764.096	2488.22	3.25642	1.70329	6.54975e-05	0.00167404	Up
SERPINB9	363.57	165.06	562.08	3.40531	1.76779	3.61212e-08	5.49008e-06	Up
SERPINI1	724.293	1203.37	245.216	0.203774	-2.29496	7.48193e-08	9.32845e-06	Down
SESN1	504.606	774.983	234.229	0.302237	-1.72625	1.07619e-05	0.000431532	Down
SESN2	1948.88	3335.49	562.269	0.168572	-2.56857	0.00360292	0.0307646	Down
SESN3	4480.24	8855.28	105.2	0.01188	-6.39532	0.00101477	0.0124863	Down
SETD1B	594.06	803.518	384.602	0.478648	-1.06296	0.00811109	0.0534115	Down
SFN	3204.31	1890.82	4517.81	2.38934	1.25661	6.50976e-07	5.4109e-05	Up
SFXN2	1145.61	673.749	1617.47	2.4007	1.26345	0.0136404	0.0753503	Up
SFXN5	96.5788	134.65	58.5076	0.434516	-1.20252	0.00910367	0.0578366	Down
SGCB	3693.24	5211.56	2174.92	0.417325	-1.26076	6.42573e-07	5.39668e-05	Down
SH2D1B	23.0195	6.65942	39.3796	5.91337	2.56398	0.00409674	0.0336457	Up
SH3BGRL2	115.681	187.973	43.3885	0.230823	-2.11514	3.02451e-05	0.000921148	Down
SH3PXD2B	2433.71	3684.28	1183.14	0.321131	-1.63876	0.000264493	0.00479664	Down
SH3RF3	21.2218	38.0663	4.37734	0.114993	-3.12039	0.00156764	0.0171238	Down
SH3TC2	1896.78	947.936	2845.62	3.00191	1.58588	0.0269851	0.120025	Up
SHANK1	142.328	217.87	66.7861	0.30654	-1.70585	3.81178e-05	0.00109785	Down
SHD	10.993	19.151	2.83497	0.148033	-2.75601	0.0425439	0.163447	Down
SHOX2	192.722	315.366	70.0781	0.222212	-2.16999	1.3906e-08	2.73983e-06	Down
SHPK	140.939	205.473	76.4052	0.37185	-1.42721	0.000538652	0.00799502	Down
SHROOM4	3333.02	4980	1686.04	0.338561	-1.56251	0.00670176	0.046542	Down
SIDT2	1535.8	2356.96	714.647	0.303208	-1.72162	9.36698e-06	0.00038614	Down
SIGLEC11	48.9471	85.7541	12.1401	0.141569	-2.82043	2.46207e-05	0.000784275	Down
SINHCAF	5405.94	3096.58	7715.3	2.49155	1.31705	1.20546e-07	1.40423e-05	Up
SIPA1	363.233	576.045	150.421	0.261127	-1.93718	1.47927e-06	0.000100032	Down
SIPA1L1	2720.94	3685.88	1756	0.476412	-1.06972	2.8037e-05	0.000871227	Down
SIRT3	237.103	333.394	140.812	0.422359	-1.24346	0.00158115	0.0172243	Down
SKA1	3059.05	1870.58	4247.53	2.2707	1.18314	0.00147916	0.0164044	Up
SKA2	3444.94	2227.77	4662.11	2.09272	1.06538	0.00064384	0.00900915	Up
SKIDA1	29.723	46.7225	12.7235	0.272322	-1.87662	0.0229568	0.107565	Down
SLAMF8	143.057	76.7036	209.41	2.73012	1.44896	0.000322277	0.00548903	Up
SLAMF9	722.611	310.997	1134.22	3.64706	1.86673	2.03938e-08	3.65691e-06	Up
SLC10A5	239.153	151.14	327.165	2.16466	1.11414	0.00120033	0.0139723	Up
SLC12A5	271.158	404.855	137.462	0.339534	-1.55837	0.00364688	0.0310238	Down
SLC16A1	22532.9	14789	30276.8	2.04726	1.03369	2.27481e-05	0.000742407	Up
SLC16A14	322.797	613.906	31.6883	0.0516175	-4.276	4.0085e-05	0.00114032	Down
SLC16A2	93.4312	181.284	5.57834	0.0307713	-5.02227	8.80059e-06	0.000371557	Down
SLC17A7	289.018	397.926	180.11	0.452622	-1.14362	0.000531778	0.00792404	Down
SLC17A9	1594.19	933.051	2255.33	2.41716	1.27331	2.65363e-05	0.000838598	Up
SLC19A1	633.529	414.209	852.848	2.05898	1.04193	0.000271581	0.00487422	Up
SLC19A2	1589.36	945.397	2233.33	2.36232	1.24021	2.04847e-06	0.000130245	Up
SLC19A3	236.676	357.502	115.849	0.324052	-1.6257	4.82003e-06	0.000244977	Down
SLC1A4	1956.53	3406.29	506.766	0.148773	-2.74881	4.04559e-08	5.97811e-06	Down
SLC20A1	15362.7	8644.85	22080.5	2.55418	1.35286	3.33319e-08	5.27224e-06	Up
SLC25A23	120.932	179.576	62.2881	0.346862	-1.52756	0.00357984	0.0305839	Down
SLC25A25	846.43	495.758	1197.1	2.41469	1.27184	4.18991e-06	0.000220682	Up
SLC25A27	889.793	1285.07	494.515	0.384815	-1.37776	7.28643e-07	5.87294e-05	Down
SLC25A35	46.6503	75.8138	17.4869	0.230656	-2.11619	0.00133697	0.0152391	Down
SLC25A42	66.6762	96.7593	36.593	0.378185	-1.40283	0.00881753	0.0566502	Down
SLC26A11	1069.94	1559.77	580.102	0.371914	-1.42696	0.000472407	0.00722833	Down
SLC26A8	8.76532	16.8747	0.655975	0.0388734	-4.68507	0.0101708	0.0620713	Down
SLC27A1	734.792	1072.44	397.149	0.370324	-1.43314	4.00561e-07	3.67388e-05	Down
SLC27A4	2397.36	3323.22	1471.5	0.442794	-1.17529	5.05752e-06	0.000253814	Down
SLC29A1	5231.15	2028.72	8433.58	4.15709	2.05557	8.11587e-06	0.000347242	Up
SLC29A2	469.779	703.444	236.114	0.335654	-1.57495	0.00808846	0.0532964	Down
SLC2A1	39629.7	22011.7	57247.7	2.60079	1.37895	0.00274808	0.0254684	Up
SLC2A11	29.9343	56.1538	3.71483	0.0661546	-3.91802	0.00816461	0.0536854	Down
SLC2A3	318.021	0	636.042	Inf	Inf	0.0058764	0.0428031	Up
SLC2A4RG	1623.52	2278.84	968.2	0.424865	-1.23492	0.0147142	0.0793594	Down
SLC2A6	614.984	914.011	315.956	0.345681	-1.53249	0.0190005	0.0944049	Down
SLC30A4	1270.51	1747.09	793.939	0.454435	-1.13785	6.9749e-05	0.00174745	Down
SLC34A3	164.157	232.609	95.7051	0.411442	-1.28124	0.0171759	0.0883369	Down
SLC35C1	4638.89	2241.09	7036.68	3.13984	1.65069	4.3674e-11	1.88377e-08	Up
SLC39A10	8675.47	5282.93	12068	2.28434	1.19178	0.000178781	0.00358888	Up
SLC39A8	137.441	220.163	54.7193	0.24854	-2.00845	0.00734101	0.0497686	Down
SLC43A2	6149.91	10395.3	1904.55	0.183213	-2.4484	0.00182725	0.0189851	Down
SLC45A3	170.194	264.101	76.2867	0.288854	-1.79159	7.09787e-06	0.00032457	Down
SLC46A3	232.858	430.268	35.4471	0.0823838	-3.6015	0.00961251	0.0597143	Down
SLC48A1	1114.44	1644.37	584.513	0.355464	-1.49222	3.68261e-05	0.00107051	Down
SLC51B	29.982	3.61315	56.3508	15.596	3.96311	6.7965e-06	0.000319957	Up
SLC6A8	1522.96	2156.97	888.943	0.412126	-1.27884	7.68644e-06	0.000337645	Down
SLC6A9	2384.06	3298.1	1470.02	0.445718	-1.1658	0.0145685	0.0787354	Down
SLC7A11	1150.08	2066.4	233.763	0.113126	-3.144	0.011848	0.0684834	Down
SLFN11	2173.32	3606.33	740.314	0.205282	-2.28432	0.000285149	0.00503396	Down
SLIT2	193.575	277.412	109.737	0.395575	-1.33798	0.000379896	0.00618019	Down
SMAD9	86.8855	150.424	23.3475	0.155211	-2.68769	0.000540721	0.008009	Down
SMARCA2	1345.76	1993.07	698.451	0.35044	-1.51276	0.00332703	0.0289984	Down
SMARCD3	166.536	261.368	71.7044	0.274343	-1.86595	0.00893203	0.0570684	Down
SMC2	18503	12094.8	24911.2	2.05967	1.04241	0.00896045	0.0572081	Up
SMC4	17967.6	11870.7	24064.4	2.02721	1.0195	0.00944842	0.0592252	Up
SMIM1	258.889	355.104	162.673	0.458099	-1.12627	0.0489778	0.179769	Down
SMYD5	1481.68	711.844	2251.52	3.16294	1.66126	2.80331e-05	0.000871227	Up
SNPH	317.634	588.217	47.0511	0.0799893	-3.64405	0.00434137	0.034851	Down
SNRPB	14324.6	9410.79	19238.4	2.04429	1.0316	2.02756e-05	0.000678583	Up
SNRPD1	7480.65	4663.13	10298.2	2.20842	1.14302	0.000638417	0.00896875	Up
SNRPF	4480.23	2902.2	6058.25	2.08747	1.06175	1.4518e-05	0.000540076	Up
SNU13	4723.05	3146.17	6299.92	2.00241	1.00173	5.12894e-05	0.00139443	Up
SNX29	1897.01	2619.56	1174.47	0.448345	-1.15732	0.000626747	0.00885939	Down
SOCS2	1029.83	1483.3	576.359	0.388566	-1.36377	0.0125029	0.0709889	Down
SOGA3	34.6544	56.4732	12.8356	0.227287	-2.13741	0.0152302	0.0811006	Down
SOHLH1	608.031	337.334	878.727	2.60491	1.38124	1.67661e-06	0.000111488	Up
SORBS1	398.178	586.321	210.035	0.358226	-1.48106	2.67173e-06	0.000153929	Down
SORCS2	197.538	283.508	111.568	0.393528	-1.34546	0.000317448	0.00542414	Down
SORT1	2267.78	3178.69	1356.88	0.426866	-1.22814	0.0118204	0.0683708	Down
SOX12	84.5731	139.447	29.6992	0.212979	-2.23122	0.00681747	0.0470792	Down
SOX6	286.457	85.5823	487.331	5.69429	2.50952	1.16691e-12	8.09683e-10	Up
SPATA33	87.9469	130.347	45.5468	0.349427	-1.51694	0.0239233	0.110732	Down
SPATA6L	45.1108	65.8822	24.3394	0.369438	-1.4366	0.0365781	0.147151	Down
SPATA7	241.383	364.533	118.233	0.32434	-1.62442	8.04137e-06	0.000345909	Down
SPC24	4905.07	2983.24	6826.9	2.28842	1.19435	0.000119248	0.00264316	Up
SPC25	6102.75	2905.42	9300.09	3.20095	1.6785	3.63026e-07	3.40796e-05	Up
SPHK1	505.204	180.564	829.844	4.59584	2.20033	0.00564143	0.0417199	Up
SPNS2	992.128	585.078	1399.18	2.39144	1.25788	3.51256e-06	0.00019067	Up
SPOCK1	62.5842	109.09	16.0782	0.147385	-2.76234	0.00401764	0.0332612	Down
SPP1	118607	66754.3	170461	2.55355	1.35251	3.27156e-08	5.27224e-06	Up
SPRY2	2874.1	1778.18	3970.02	2.23264	1.15875	5.59505e-06	0.000275591	Up
SPRY4	1241.1	602.532	1879.66	3.1196	1.64136	0.0416579	0.161207	Up
SPSB1	8568.65	5352.56	11784.7	2.2017	1.13862	2.91595e-06	0.000163018	Up
SPSB2	303.943	482.278	125.608	0.260448	-1.94093	0.019595	0.0963984	Down
SPSB4	11.35	22.7	0	0	#NAME?	0.00105727	0.0128215	Down
SPTY2D1OS	250.195	347.428	152.962	0.440269	-1.18354	0.00135255	0.0153851	Down
SRD5A3	878.016	1240.92	515.116	0.415109	-1.26844	0.00012826	0.0027808	Down
SRM	3383.03	1555.96	5210.11	3.34847	1.7435	5.17205e-05	0.001399	Up
SRR	242.053	338.22	145.885	0.431332	-1.21313	0.000696449	0.00955686	Down
SRSF2	26701.5	17154	36248.9	2.11314	1.07939	8.75162e-05	0.00208148	Up
SRSF7	9177.33	5570.76	12783.9	2.29482	1.19838	0.0137437	0.0757116	Up
SRXN1	8256.47	11219.4	5293.54	0.47182	-1.08369	0.0488158	0.17935	Down
SSBP2	402.057	544.174	259.939	0.477677	-1.06589	0.0172768	0.0887129	Down
SSPO	17.5853	32.0135	3.15699	0.0986144	-3.34206	0.0024811	0.0236402	Down
SSX2IP	9395.22	6030.45	12760	2.11593	1.08129	0.00322318	0.0284172	Up
ST3GAL2	2198.12	3270.62	1125.62	0.34416	-1.53885	0.00384837	0.0321214	Down
ST6GALNAC3	7.77079	14.8722	0.669346	0.0450064	-4.47372	0.046964	0.174464	Down
ST6GALNAC4	2184.59	2933.03	1436.15	0.489648	-1.03018	0.0037276	0.0313925	Down
STAG3	2065.79	930.202	3201.38	3.44159	1.78308	5.90374e-08	7.59821e-06	Up
STARD5	538.563	719.349	357.777	0.497363	-1.00763	0.000590937	0.00850384	Down
STIL	2322.32	1490.23	3154.41	2.11673	1.08184	0.0148411	0.0799087	Up
STK32C	206.3	312.853	99.7476	0.318832	-1.64913	0.00740199	0.050051	Down
STOX1	4.24618	8.49236	0	0	#NAME?	0.0448587	0.169027	Down
STRA6	317.512	180.326	454.697	2.52153	1.3343	0.0210569	0.101067	Up
STRA8	13.5233	23.6137	3.43293	0.145379	-2.78211	0.0244219	0.112385	Down
STX17	4441.69	6272.07	2611.31	0.41634	-1.26417	4.25777e-07	3.88284e-05	Down
STXBP5L	17.8467	30.9686	4.72467	0.152563	-2.71252	0.00860535	0.0556905	Down
SUOX	848.944	1235.01	462.875	0.374794	-1.41583	3.37806e-07	3.20895e-05	Down
SVIP	103.861	190.845	16.8776	0.088436	-3.49922	1.21734e-07	1.40779e-05	Down
SYBU	71.9086	113.133	30.684	0.27122	-1.88246	0.000640273	0.00898504	Down
SYCE1L	78.3662	115.443	41.2892	0.357658	-1.48335	0.00456949	0.0361778	Down
SYNCRIP	14055.2	7428.29	20682.2	2.78425	1.47729	0.0040182	0.0332612	Up
SYNE2	5633.25	7743.76	3522.74	0.454913	-1.13634	1.45647e-05	0.000540554	Down
SYNJ1	1269.52	1726.34	812.698	0.470763	-1.08693	3.70968e-05	0.00107291	Down
SYNM	168.898	287.665	50.13	0.174265	-2.52064	0.00391654	0.0326392	Down
SYNPO2	88.508	157.278	19.7378	0.125497	-2.99428	5.49119e-05	0.00146545	Down
SYP	27.253	53.8366	0.669346	0.0124329	-6.32969	5.11749e-08	6.80584e-06	Down
SYT11	58.4922	88.9052	28.0792	0.315833	-1.66276	0.00374296	0.0315052	Down
SYT2	8.36163	16.7233	0	0	#NAME?	0.00766494	0.0513107	Down
SYT3	191.847	339.017	44.6766	0.131783	-2.92377	1.60573e-13	1.60162e-10	Down
SYT4	2288.93	3857.26	720.596	0.186816	-2.42031	0.00578982	0.0424635	Down
SYT5	150.526	201.068	99.983	0.497259	-1.00793	0.00988065	0.0607805	Down
TAF1D	7639.09	4840.73	10437.4	2.15617	1.10847	0.000197196	0.00388525	Up
TAF4B	769.417	502.766	1036.07	2.06074	1.04316	0.0107146	0.0642111	Up
TAGLN2	79361.3	48937.9	109785	2.24335	1.16565	1.25574e-06	8.8973e-05	Up
TANC2	4998.48	7144.04	2852.92	0.399342	-1.3243	4.78055e-05	0.00131539	Down
TAPBPL	936.596	1390.08	483.115	0.347545	-1.52473	0.000793227	0.0105203	Down
TARSL2	227.106	388.896	65.3151	0.16795	-2.5739	2.4238e-06	0.000146521	Down
TBC1D16	4.17719	8.35438	0	0	#NAME?	0.0465279	0.173211	Down
TBCEL	2417.01	3418.58	1415.44	0.414044	-1.27214	8.7756e-06	0.000371485	Down
TBL3	2417.05	1574.42	3259.67	2.0704	1.04991	3.49281e-05	0.00102655	Up
TBRG4	4593.51	2488.41	6698.61	2.69192	1.42864	1.07121e-07	1.25701e-05	Up
TBX20	299.429	401.253	197.604	0.492469	-1.0219	0.00190839	0.0195815	Down
TCAIM	57.0765	91.8177	22.3353	0.243257	-2.03945	0.0152793	0.0813069	Down
TCAM1	28173.7	16661.1	39686.4	2.38198	1.25216	1.87449e-05	0.000644721	Up
TCF7L1	48.547	71.9328	25.1612	0.349788	-1.51545	0.0439084	0.166921	Down
TCHHL1	23.0336	4.65183	41.4155	8.90305	3.1543	0.0468059	0.174008	Up
TCN2	988.167	1336.55	639.783	0.478682	-1.06286	0.0330308	0.137778	Down
TCOF1	4272.26	2176.86	6367.65	2.92515	1.54851	2.33067e-09	5.80716e-07	Up
TCP1	15865.5	10065.9	21665	2.15232	1.10589	4.8833e-06	0.000246622	Up
TCP11L2	892.824	1615.18	170.468	0.105542	-3.24412	0.0262214	0.117853	Down
TCTA	947.684	1328.95	566.418	0.426215	-1.23035	0.000416632	0.00660281	Down
TDRD12	53.4713	83.5687	23.3739	0.279697	-1.83806	0.00225705	0.022139	Down
TDRP	22.6439	38.4229	6.86498	0.178669	-2.48464	0.0281252	0.12348	Down
TEAD4	2339.55	1417.83	3261.27	2.30019	1.20175	1.96651e-06	0.000126547	Up
TEK	84.7863	146.362	23.2103	0.158581	-2.6567	0.00460065	0.0362924	Down
TEKT2	205.513	300.309	110.717	0.368676	-1.43957	0.0122589	0.0700715	Down
TENT5C	111.668	203.611	19.7253	0.0968774	-3.3677	8.67467e-12	4.32622e-09	Down
TEPP	31.9372	48.2821	15.5924	0.322943	-1.63065	0.0281149	0.123469	Down
TET1	85.8811	130.374	41.3882	0.317458	-1.65536	0.0032442	0.0285022	Down
TEX10	4530.18	2991.14	6069.21	2.02906	1.02081	3.46658e-05	0.00102072	Up
TEX14	45.9389	71.6916	20.1862	0.28157	-1.82844	0.00391571	0.0326392	Down
TEX49	37.8892	55.468	20.3105	0.366166	-1.44943	0.035876	0.145205	Down
TFAP4	641.6	284.425	998.775	3.51156	1.81211	2.57386e-06	0.000152134	Up
TFCP2L1	1571.57	2479.93	663.22	0.267435	-1.90274	4.21873e-06	0.00022147	Down
TFRC	22631	10708.1	34553.9	3.22689	1.69015	2.07258e-10	7.69217e-08	Up
TGFB1I1	1379.52	798.4	1960.64	2.45571	1.29614	0.000557691	0.00815317	Up
TGFB3	133.228	209.709	56.7464	0.270596	-1.88579	0.00199844	0.0202754	Down
TGM1	756.762	303.806	1209.72	3.98188	1.99345	5.13889e-12	2.73372e-09	Up
THBS1	202130	47575.2	356684	7.49727	2.90637	5.8083e-30	3.08982e-26	Up
THBS3	131.593	206.895	56.2919	0.272079	-1.8779	0.00758781	0.0509226	Down
THEM6	401.328	592.303	210.352	0.355141	-1.49353	2.84941e-06	0.000161254	Down
THTPA	847.516	1206.71	488.325	0.404676	-1.30516	2.62772e-06	0.000153611	Down
TIMM10	4839.32	3205.27	6473.37	2.01961	1.01407	3.31566e-05	0.000987213	Up
TIMP3	2915.88	1804.8	4026.96	2.23125	1.15785	0.00191658	0.0196446	Up
TINAGL1	21180.5	14083.4	28277.7	2.00788	1.00567	3.8386e-05	0.00109785	Up
TIPARP	14274.9	9034.62	19515.1	2.16003	1.11105	0.00050616	0.00762058	Up
TK1	5622.26	3261.35	7983.17	2.44781	1.29149	8.09817e-05	0.00197613	Up
TKFC	2115.2	2878.85	1351.55	0.469477	-1.09087	8.66001e-05	0.0020664	Down
TLL2	881.335	299.652	1463.02	4.88239	2.28759	1.04169e-07	1.23144e-05	Up
TLR4	970.502	1353.31	587.689	0.434259	-1.20337	0.000470324	0.00720336	Down
TLR6	207.388	301.477	113.298	0.37581	-1.41192	0.000123623	0.00271004	Down
TLR7	34.9719	60.788	9.1558	0.150618	-2.73103	0.000424123	0.00667597	Down
TMEM102	80.1871	119.805	40.5695	0.33863	-1.56222	0.00168176	0.0179948	Down
TMEM106A	577.364	774.653	380.075	0.490639	-1.02727	0.000365265	0.00601575	Down
TMEM107	467.711	691.339	244.083	0.353058	-1.50202	0.00988317	0.0607805	Down
TMEM108	25.6469	48.5838	2.7101	0.0557819	-4.16406	2.31614e-05	0.000751285	Down
TMEM116	87.2042	134.54	39.8686	0.296333	-1.75471	0.000289931	0.00508607	Down
TMEM132A	1721.83	2647.66	795.995	0.300641	-1.73389	0.00309794	0.0276975	Down
TMEM151A	581.37	826.33	336.41	0.407113	-1.2965	0.000804258	0.0106359	Down
TMEM154	235.172	425.105	45.2389	0.106418	-3.23218	0.0382324	0.151703	Down
TMEM159	970.877	1308.05	633.699	0.484459	-1.04555	0.000351046	0.00584796	Down
TMEM169	402.507	673.944	131.07	0.194482	-2.36229	7.12549e-09	1.49626e-06	Down
TMEM175	695.215	1012.6	377.825	0.373122	-1.42228	6.40306e-07	5.39668e-05	Down
TMEM178A	45.0733	13.7028	76.4439	5.57871	2.47993	0.000189871	0.00377452	Up
TMEM178B	20.6946	39.9256	1.46357	0.0366575	-4.76975	0.000167091	0.00340997	Down
TMEM200B	72.4741	106.914	38.0346	0.355751	-1.49106	0.0046999	0.0367495	Down
TMEM220	133.943	223.729	44.1577	0.197371	-2.34102	2.73563e-07	2.6784e-05	Down
TMEM233	25.5524	8.96158	42.1431	4.70265	2.23347	0.0120662	0.0693428	Up
TMEM255B	4.2609	8.52181	0	0	#NAME?	0.0445119	0.168197	Down
TMEM265	240.498	331.104	149.893	0.452705	-1.14336	0.0151161	0.0807896	Down
TMEM268	604.16	867.877	340.443	0.392271	-1.35008	1.85738e-05	0.000642815	Down
TMEM53	980.982	1340.13	621.833	0.46401	-1.10777	3.83116e-05	0.00109785	Down
TMEM54	562.25	820.14	304.359	0.371107	-1.43009	0.00108265	0.01304	Down
TMEM62	40.3893	9.43286	71.3457	7.56353	2.91906	4.81203e-05	0.00131798	Up
TMEM74	33.6537	53.0134	14.2941	0.269631	-1.89094	0.0123837	0.0705946	Down
TMEM8B	49.7864	82.2148	17.358	0.21113	-2.24379	0.0082099	0.0538741	Down
TMOD1	266.968	363.349	170.587	0.469484	-1.09085	0.0011009	0.0131802	Down
TMTC2	530.704	769.457	291.952	0.379426	-1.39811	0.000356476	0.00590757	Down
TNC	133551	68791.7	198310	2.88276	1.52745	4.30645e-10	1.46227e-07	Up
TNFAIP8L3	82.6644	143.588	21.741	0.151413	-2.72344	1.79151e-07	1.90604e-05	Down
TNS4	22425.1	10837.1	34013.1	3.13857	1.65011	0.000118673	0.00263774	Up
TOM1L2	1247.19	1679.78	814.594	0.484941	-1.04412	8.59235e-05	0.00205585	Down
TOMM20	12651.1	7984.18	17317.9	2.16903	1.11705	4.61979e-06	0.000237065	Up
TOMM40	6296.51	3529.5	9063.52	2.56793	1.36061	3.33665e-08	5.27224e-06	Up
TP53INP1	10375.9	16949.4	3802.4	0.224339	-2.15625	2.17797e-06	0.000136543	Down
TP53INP2	673.633	977.823	369.443	0.377822	-1.40422	7.55643e-07	6.02965e-05	Down
TP73	95.515	150.683	40.3467	0.267758	-1.901	6.35054e-05	0.00163994	Down
TPH2	76.8357	41.6887	111.983	2.68616	1.42555	0.00578293	0.0424635	Up
TPM1	168984	111801	226167	2.02293	1.01645	1.97094e-05	0.000670665	Up
TPM2	97.4075	40.1018	154.713	3.85802	1.94786	4.41788e-05	0.00123068	Up
TPM3	46524.4	30136.2	62912.6	2.08761	1.06185	1.10336e-05	0.000434776	Up
TPM4	64578.3	37753.1	91403.4	2.42108	1.27565	1.4508e-07	1.60787e-05	Up
TPPP	30.4762	51.752	9.20045	0.177779	-2.49184	0.00202407	0.0204315	Down
TPPP3	78.8764	111.281	46.4715	0.417604	-1.25979	0.0442033	0.167523	Down
TRANK1	2024.56	3790.18	258.933	0.0683167	-3.87162	0.0109081	0.0648697	Down
TRIM21	1591.82	2414.33	769.316	0.318646	-1.64997	0.00337079	0.0292153	Down
TRIM34	182.647	256.547	108.747	0.423885	-1.23826	0.00761417	0.0510308	Down
TRIM45	332.911	512.804	153.018	0.298394	-1.74471	2.73318e-05	0.000858638	Down
TRIM7	14.6991	28.7156	0.682717	0.0237752	-5.3944	0.000488101	0.00741867	Down
TRIP13	2094.61	1145.51	3043.71	2.65707	1.40984	0.00287954	0.0262598	Up
TRIP6	1137.73	678.176	1597.29	2.35527	1.23589	7.77542e-06	0.000337645	Up
TRMT1	1644.11	971.058	2317.17	2.38623	1.25473	1.21257e-06	8.67778e-05	Up
TRMT6	3519.01	2037.64	5000.38	2.45401	1.29514	2.13199e-07	2.1857e-05	Up
TRMT61A	2137.56	1015.89	3259.22	3.20823	1.68178	2.61549e-08	4.34798e-06	Up
TRPM4	2539.42	3703.14	1375.7	0.371497	-1.42858	0.00263842	0.0247832	Down
TRPM8	40.751	62.5367	18.9653	0.303266	-1.72134	0.0116854	0.0679865	Down
TRPS1	1951.93	2685.48	1218.38	0.453693	-1.14021	0.00264613	0.0248263	Down
TSEN54	2493.02	1443.59	3542.45	2.45391	1.29508	4.36735e-06	0.000227031	Up
TSHZ1	540.879	877.934	203.823	0.232162	-2.10679	0.000241332	0.00448883	Down
TSPAN1	65.5307	110.567	20.4948	0.185362	-2.43158	1.70806e-05	0.000607104	Down
TSPAN33	70.4799	119.061	21.8984	0.183925	-2.44281	2.93505e-05	0.000900777	Down
TSPAN9	222.631	300.065	145.197	0.483884	-1.04727	0.0338409	0.139805	Down
TSPYL2	1531.38	2277.09	785.678	0.345036	-1.53518	0.000292426	0.00512275	Down
TSPYL4	951.204	1487.39	415.02	0.279026	-1.84153	3.19692e-11	1.41721e-08	Down
TSR1	9545.02	4012.49	15077.5	3.75765	1.90983	6.63601e-06	0.000314256	Up
TST	448.736	603.383	294.088	0.487398	-1.03683	0.000811326	0.0106831	Down
TTC16	28.0545	50.6354	5.47368	0.1081	-3.20956	0.000443955	0.00687872	Down
TTC21A	278.181	404.201	152.16	0.376447	-1.40948	0.0120867	0.0694103	Down
TTC25	25.817	47.3756	4.25843	0.0898865	-3.47575	0.0235861	0.109599	Down
TTC30B	82.8154	132.005	33.626	0.254733	-1.97294	0.000117124	0.00261123	Down
TTC6	16.5932	27.9694	5.21708	0.186528	-2.42253	0.0250909	0.114277	Down
TTK	3070.65	1996.83	4144.46	2.07552	1.05347	0.0337536	0.139553	Up
TTLL10	42.7795	70.9387	14.6203	0.206098	-2.2786	0.000648054	0.00904047	Down
TTYH3	1571.23	2478.65	663.805	0.267809	-1.90072	0.020633	0.0997627	Down
TUBA1B	148748	83832.3	213664	2.5487	1.34976	0.0137722	0.0758424	Up
TUBB4A	186.783	329.668	43.898	0.133158	-2.90879	1.98671e-07	2.09654e-05	Down
TUBB6	15408	7003.59	23812.4	3.40003	1.76555	0.00175852	0.0185243	Up
TXNDC16	395.655	709.82	81.49	0.114804	-3.12276	3.99303e-08	5.95558e-06	Down
TXNIP	4690.5	8650.25	730.746	0.0844768	-3.5653	0.0115993	0.0677621	Down
TXNRD3	330.579	493.676	167.482	0.339255	-1.55956	1.88958e-06	0.000123085	Down
TYSND1	514.576	734.154	294.998	0.40182	-1.31538	0.00111756	0.0133076	Down
UBA2	14221.6	8980.04	19463.1	2.16738	1.11595	4.29015e-06	0.000223747	Up
UBASH3A	146.207	47.8997	244.515	5.10472	2.35183	2.67676e-08	4.39713e-06	Up
UBE2C	10004.7	5258.11	14751.2	2.80542	1.48822	6.88728e-06	0.000322329	Up
UBE2H	7307.39	10173.9	4440.83	0.436491	-1.19598	0.0037167	0.0313503	Down
UBE2N	12843.9	8152.5	17535.2	2.15091	1.10494	0.0119659	0.0689649	Up
UCK2	4198.13	2520.16	5876.09	2.33163	1.22134	0.000153421	0.00316746	Up
UHRF1	8258.46	3478.25	13038.7	3.74862	1.90636	3.59453e-07	3.39438e-05	Up
ULBP21	2531.71	3694.67	1368.76	0.370468	-1.43258	0.00475615	0.036972	Down
ULK2	1486.91	2212.72	761.105	0.343968	-1.53965	9.22531e-05	0.0021651	Down
UNC119	1499.14	2147.3	850.985	0.396304	-1.33532	0.000417767	0.00660875	Down
UNC13D	664.786	242.351	1087.22	4.48615	2.16548	2.39076e-05	0.000763084	Up
UNC5B	7559.97	12390.2	2729.71	0.220311	-2.18238	0.0457117	0.171127	Down
URB1	1815.21	1204.33	2426.09	2.01447	1.0104	0.0133971	0.0742654	Up
URB2	4521.06	2914.35	6127.77	2.10262	1.07219	0.00417966	0.0339803	Up
USP20	821.845	1166.29	477.403	0.409336	-1.28864	0.00109252	0.0131193	Down
USP26	240.462	121.569	359.356	2.95599	1.56364	0.00089605	0.0114819	Up
USP36	1939.61	1155.39	2723.82	2.35749	1.23725	0.00299629	0.0269947	Up
UTP15	5251.11	3406.31	7095.91	2.08317	1.05878	1.50243e-05	0.000553749	Up
UTP20	9524.17	4666.31	14382	3.0821	1.62391	1.19709e-08	2.41828e-06	Up
UTP4	4148.81	2158.97	6138.65	2.84332	1.50758	1.50757e-09	4.37443e-07	Up
VAMP1	316.715	461.655	171.775	0.372085	-1.4263	1.26319e-05	0.00048228	Down
VARS	23573	12414.1	34731.9	2.79777	1.48428	1.70524e-09	4.69206e-07	Up
VASH2	185.828	263.246	108.409	0.411816	-1.27993	0.0207954	0.100325	Down
VASP	29337.2	19041.1	39633.3	2.08146	1.0576	1.09557e-05	0.000434776	Up
VAV3	332.273	483.143	181.403	0.375465	-1.41325	0.00169443	0.01806	Down
VDAC2	19128.6	11141.5	27115.7	2.43376	1.28319	1.62629e-07	1.75365e-05	Up
VDR	713.994	1199.2	228.791	0.190786	-2.38997	7.37109e-05	0.00183232	Down
VEGFA	33592.1	22325.4	44858.8	2.00931	1.0067	4.24562e-05	0.0011971	Up
VEGFC	4134.56	2220.77	6048.35	2.72354	1.44548	9.35119e-09	1.93813e-06	Up
VGF	17982.1	7881.07	28083.1	3.56336	1.83324	3.00802e-13	2.66695e-10	Up
VIM	124.54	77.0943	171.985	2.23084	1.15759	0.00555152	0.0411886	Up
VRK1	4633.76	3010.73	6256.79	2.07816	1.05531	0.000224121	0.00425804	Up
VSIG10	1230.66	1784.54	676.777	0.379244	-1.3988	1.41173e-07	1.57551e-05	Down
VSIR	505.895	801.496	210.295	0.262378	-1.93028	2.74343e-05	0.000860166	Down
VSNL1	236.875	393.325	80.4242	0.204472	-2.29002	0.0391806	0.154162	Down
VWA5B2	117.779	209.065	26.4919	0.126716	-2.98033	1.63684e-10	6.21962e-08	Down
VWF	62.8619	105.103	20.6203	0.19619	-2.34968	0.0275718	0.12172	Down
WASF3	19.4289	31.4885	7.36934	0.234033	-2.09522	0.0310137	0.132021	Down
WDHD1	6128.14	3989.14	8267.15	2.07241	1.05131	0.000462835	0.00711598	Up
WDR12	4830.71	3138.53	6522.88	2.07832	1.05542	1.91437e-05	0.000654207	Up
WDR25	396.216	536.279	256.154	0.47765	-1.06598	0.000589499	0.00849081	Down
WDR3	9092.52	5525.7	12659.3	2.29099	1.19597	2.71559e-05	0.000854796	Up
WDR31	386.472	582.689	190.256	0.326513	-1.61479	5.14262e-07	4.47466e-05	Down
WDR4	1556.99	935.82	2178.16	2.32754	1.2188	2.94808e-06	0.000163018	Up
WDR43	8362.55	3914.1	12811	3.27304	1.71063	9.61077e-08	1.14461e-05	Up
WDR46	3729.12	2276.91	5181.34	2.2756	1.18625	1.8066e-06	0.000118648	Up
WDR75	7408.31	4419.02	10397.6	2.35292	1.23445	3.5806e-05	0.00104657	Up
WDR77	4942.87	2182.9	7702.84	3.52872	1.81914	1.20563e-05	0.000467007	Up
WDR78	746.429	1154.05	338.811	0.293585	-1.76815	0.000260837	0.00474652	Down
WDR97	72.8083	102.42	43.1963	0.421754	-1.24553	0.014785	0.079687	Down
WEE1	2739.35	1784.51	3694.19	2.07015	1.04973	0.000211292	0.00405901	Up
WFS1	819.38	1130.75	508.014	0.449273	-1.15434	3.83352e-05	0.00109785	Down
WHRN	313.572	510.914	116.23	0.227494	-2.1361	2.83752e-05	0.000874207	Down
WNT11	99.6708	138.312	61.0299	0.441249	-1.18034	0.0103684	0.0628396	Down
WNT4	118.716	222.62	14.8124	0.0665366	-3.90971	0.0145163	0.0786105	Down
WNT5A	11564.5	6880.5	16248.5	2.36153	1.23972	4.46651e-07	4.01726e-05	Up
WNT7A	839.893	497.231	1182.55	2.37828	1.24992	5.73117e-06	0.000281427	Up
WNT9A	48.0959	78.5613	17.6306	0.224418	-2.15574	0.000903663	0.0115465	Down
WT1	8.02523	16.0505	0	0	#NAME?	0.00726321	0.0493039	Down
WWTR1	1458	2155.65	760.338	0.352718	-1.50341	4.32782e-07	3.9243e-05	Down
XPO5	11594.7	7690.78	15498.7	2.01523	1.01094	2.8219e-05	0.000872767	Up
XPR1	2613.92	3516.87	1710.98	0.486506	-1.03947	0.00178464	0.0186562	Down
XYLB	365.957	495.743	236.172	0.476401	-1.06975	0.00092123	0.0117053	Down
YBX2	1162.8	684.745	1640.86	2.3963	1.26081	0.000128971	0.00278141	Up
YPEL1	622.58	1047.84	197.315	0.188306	-2.40885	0.000470271	0.00720336	Down
YPEL2	1777.67	2378.78	1176.57	0.494611	-1.01563	0.0143035	0.0779611	Down
YPEL3	955.987	1583.44	328.536	0.207483	-2.26894	0.00108944	0.0130922	Down
YPEL4	413.822	605.081	222.562	0.367822	-1.44292	0.0271287	0.120397	Down
YRDC	2109.9	1309.63	2910.17	2.22212	1.15194	5.95029e-06	0.000289514	Up
ZBED6CL	251.769	364.265	139.273	0.38234	-1.38707	7.80621e-05	0.00192252	Down
ZBED9	16.5136	28.1575	4.86975	0.172947	-2.5316	0.019994	0.097639	Down
ZBTB2	670.56	419.929	921.191	2.19369	1.13336	6.78699e-05	0.00171111	Up
ZBTB26	711.282	1001.67	420.894	0.420192	-1.25088	1.22757e-05	0.000473207	Down
ZBTB46	88.9473	124.231	53.6634	0.431964	-1.21102	0.0105469	0.0635197	Down
ZBTB5	1233	1689.01	776.995	0.460029	-1.1202	0.000220705	0.00421825	Down
ZC2HC1C	219.118	326.854	111.382	0.34077	-1.55313	0.00119692	0.0139723	Down
ZC4H2	204.413	324.855	83.9714	0.258488	-1.95183	0.00906143	0.05766	Down
ZCCHC12	15.628	26.5566	4.69936	0.176957	-2.49853	0.0226348	0.106431	Down
ZCCHC24	797.826	1262.14	333.511	0.264242	-1.92007	2.3176e-06	0.00014117	Down
ZCWPW1	2394.31	1546.8	3241.81	2.09582	1.06751	0.00310274	0.0277125	Up
ZER1	1549.77	2157.25	942.291	0.436803	-1.19495	4.05841e-06	0.000215177	Down
ZFHX2	282.878	445.718	120.038	0.269315	-1.89263	2.2471e-08	3.89798e-06	Down
ZFP2	858.216	1217.87	498.562	0.409372	-1.28852	0.00132172	0.0151477	Down
ZFP36L2	8565.85	5454.97	11676.7	2.14057	1.09799	7.91716e-06	0.000341498	Up
ZFP69	1589.11	2187.92	990.298	0.452622	-1.14362	1.31063e-05	0.000499197	Down
ZFP69B	26.0679	49.3796	2.75618	0.0558161	-4.16317	0.000936366	0.0118505	Down
ZFPM1	81.6713	126.626	36.7167	0.289962	-1.78606	0.0041996	0.0340481	Down
ZFYVE1	3031.64	4268.79	1794.48	0.420372	-1.25026	0.000173974	0.0035115	Down
ZFYVE19	903.173	1245.23	561.114	0.45061	-1.15005	0.000315779	0.00541301	Down
ZKSCAN2	462.844	671.732	253.956	0.378061	-1.40331	0.00487362	0.0375718	Down
ZMIZ1	1437.66	1919.3	956.014	0.498106	-1.00548	0.000193959	0.00384044	Down
ZMYND12	36.1971	59.3757	13.0185	0.219257	-2.18931	0.002493	0.0237102	Down
ZMYND15	283.049	458.89	107.208	0.233625	-2.09773	0.0117097	0.0680785	Down
ZNF213	674.457	957.577	391.338	0.408675	-1.29097	5.26277e-05	0.00141633	Down
ZNF296	59.61	23.9811	95.2388	3.97142	1.98965	0.000519639	0.00776491	Up
ZNF319	558.509	745.598	371.42	0.498151	-1.00534	0.00054787	0.00805849	Down
ZNF32	161.575	254.155	68.9947	0.271466	-1.88115	0.0143313	0.0780593	Down
ZNF345	171.218	255.024	87.4121	0.342761	-1.54473	0.0183789	0.0926522	Down
ZNF362	404.696	544.777	264.615	0.48573	-1.04177	0.000918135	0.0116753	Down
ZNF367	4129.14	2602.97	5655.31	2.17264	1.11945	0.0129	0.0722353	Up
ZNF391	432.397	672.161	192.633	0.286588	-1.80295	9.3639e-06	0.00038614	Down
ZNF446	856.822	1207.62	506.018	0.41902	-1.25491	0.00200917	0.0203325	Down
ZNF500	102.929	140.233	65.6255	0.467974	-1.0955	0.0177296	0.0903695	Down
ZNF502	65.9515	90.7268	41.1763	0.453849	-1.13972	0.0351836	0.143129	Down
ZNF513	90.3809	48.3823	132.379	2.73611	1.45213	0.00854849	0.0554575	Up
ZNF514	19.1529	36.2783	2.02738	0.055884	-4.16142	0.000270171	0.00486094	Down
ZNF536	173.838	101.206	246.47	2.43535	1.28413	0.0290673	0.126171	Up
ZNF593	964.636	463.754	1465.52	3.16012	1.65998	2.36522e-09	5.80716e-07	Up
ZNF641	127.907	194.221	61.594	0.317133	-1.65684	0.000611918	0.00870655	Down
ZNF688	143.951	216.332	71.571	0.330839	-1.5958	0.012525	0.0710078	Down
ZNF70	303.788	416.184	191.392	0.459874	-1.12069	0.00232161	0.0225502	Down
ZNF775	549.505	758.308	340.703	0.449293	-1.15427	0.0148975	0.0800774	Down
ZNF81	284.733	392.506	176.96	0.450846	-1.14929	0.000640703	0.00898504	Down
ZNF821	361.597	573.324	149.869	0.261404	-1.93564	0.00117455	0.0137449	Down
ZNHIT6	1129.17	650.297	1608.05	2.4728	1.30614	6.57585e-05	0.00167404	Up
ZPLD1	25.9661	6.39433	45.5379	7.12161	2.8322	0.00317839	0.0281349	Up
ZSCAN23	17.4163	31.413	3.41956	0.108858	-3.19948	0.00420245	0.0340481	Down
ZSWIM7	612.826	863.036	362.616	0.420163	-1.25098	0.00150168	0.016608	Down

## Sheet: Table S5
Primers name	Primer sequence 5’-3’
pcDNA-circRNA_01754-F	CCCAAGCTTTATTGACATGTGTCTGTTAC
pcDNA-circRNA_01754-R	GGGGTACCTTATGTCCGTCTCTGTCTCC

## Sheet: Table S6
Name	Sequence
>CircRNA_01754	GGGCCTGGCAGGCTACGGTCCATGGGGTCACAAAGAGTCAGATATGACTGAAGCAACTAAACACTTTACTTAGGTGCAGGATATTGACATGTGTCTGTTACATGCATATAATAAGTCCATCGGGAAGGAAAGGGGCAGATATCAGTAGCTTCAGAGTTTCTGATCAGATACAGCATTTTCAGGAAAACTAGCTTCCTGTGGGTTGCGTGCATGCATGCTAAATCCCTTCAATCATGTCCGGACTCCTTACAACCCTGTGGCCTATAGCCCACTAGTCTCCTCTGTCCATAGGATTCAGTCTCCAGTATTCTCCAGACAAGAGTACTGGAGCGGGTTGCCATGCCCTCCTCCAGGGGCTCTTCCCGACCCAGGGATTGAATCCACATCTCTTCTCTCTCC…

## Sheet: Table S7
Primers name	Primer sequence 5’-3’
LATS2 -up	ccgctcgagGAGGACCTTCATGACATTAA
LATS2-Down	GACAAATCATGCTGCTGTTAcgccggcgtataaa
LATS2-overlap	TAGAAAGTTTTTtTTTTTGGGGAGAGC

## Sheet: Table S8
Primers name	Primer sequence 5’-3’
Psi-CHECK-Circ01754-w	CCGCTCGAGTGGTGTCATTGAATGTTTTGTACTGAAGCAAGGGAAGCACTTTGAAACCCAAGGAAGAGTGCCCTTTGGAGCGCCGGCGTAAGAATA
Psi-CHECK-Circ01754-Mut	CCGCTCGAGTGGTGTCATTGAATGTTTTGTACTGAAGCAAGTTTTTTTTTTTGAAACCCAAGGAAGAGTGCCCTTTGGAGCGCCGGCGTAAGAATA
		184	-32.07	2 22	9331 9354	21	0.8571	0.9048
		184	-32.07	184	-32.07	285365	23	12380	9331
